# Supplementary material for: Toward stabilization of formamidinium lead iodide perovskites by defect control and composition engineering
Source: Nat Commun. 2024 Feb 24;15:1707. doi: 10.1038/s41467-024-46044-x (PMC10894298; doi:10.1038/s41467-024-46044-x)
Supplement: Supplementary file 3 — Source Data [file 41467_2024_46044_MOESM3_ESM.xlsx]

## Sheet: Figure 1
Fig. 1a					Fig. 1b			Fig. 1c			Fig. 1d
Reaction coordinates	a	b	c		Reaction coordinates	V		Reaction coordinates	Bandgap		Reaction coordinates	ΔE
0	6.364	6.364	6.364		0	257.25		0	1.421		0	0
0.07687	6.605	6.416	6.18		0.07687	258.841		0.07687	1.712		0.07687	0.03
0.15299	6.761	6.501	6.1745		0.15299	263.328		0.15299	2.189		0.15299	0.06
0.2291	6.899	6.608	6.124		0.2291	266.375		0.2291	2.453		0.2291	0.13
0.30522	7.056	6.75	6.0315		0.30522	269.017		0.30522	2.423		0.30522	0.28
0.38134	7.247	6.912	5.9445		0.38134	271.534		0.38134	2.286		0.38134	0.45
0.45746	7.482	7.103	5.8115		0.45746	272.308		0.45746	2.222		0.45746	0.62
0.53358	7.754	7.328	5.5375		0.53358	271.793		0.53358	2.296		0.53358	0.55
0.6097	8.033	7.58	5.2485		0.6097	270.327		0.6097	2.533		0.6097	0.39
0.68657	8.269	7.823	4.8365		0.68657	266.656		0.68657	2.931		0.68657	0.14
0.76418	8.485	8.054	4.4305		0.76418	261.096		0.76418	3.272		0.76418	-0.01
0.84179	8.663	8.273	4.023		0.84179	252.25		0.84179	3.177		0.84179	-0.11
0.9209	8.767	8.462	3.783		0.9209	242.382		0.9209	2.926		0.9209	-0.21
1	8.936	8.886	3.46		1	237.702		1	2.535		1	-0.26

## Sheet: Figure 2
Fig. 2a-b
	Eb	ΔEδ-α
Pristine	0.62	-0.26
VI	0.321	-0.285
Ii	0.476	-0.306
VPb	0.534	-0.274
VFA	0.645	-0.151
FAi	0.631	-0.332

## Sheet: Figure 3
Fig. 3c				Fig. 3d
	Pristine	VI			Pristine	VI
50	0.79063	0.86197		1e-05	0	0
100	0.82869	0.97156		0.10001	0	0
150	0.884	1.0383		0.20001	0	0
200	0.93775	1.1568		0.30001	0	0
250	0.97656	1.251		0.40001	0	0
300	0.99766	1.09722		0.50001	0	0
350	0.99921	1.18113		0.60001	0	0
400	0.92697	1.21957		0.70001	0	0
450	1.0402	1.34526		0.80001	0	0
500	0.93784	1.31406		0.90001	0	0
550	1.0081	1.4304		1	0	0
600	0.98301	1.3689		1.1	0	0
650	0.93048	1.5164		1.2	0	0
700	0.96243	1.7155		1.3	0	0
750	0.98303	1.9836		1.4	0	0
800	0.94337	1.8342		1.5	0	0
850	0.98479	2.1511		1.6	0	0
900	1.0588	2.3011		1.7	0	0
950	1.1058	2.4133		1.8	0	0
1000	1.08634	2.5299		1.9	0	0
1050	1.0114	2.5742		2	0	0
1100	1.12569	2.59		2.1	0	0
1150	1.17516	2.7126		2.2	0	0
1200	1.20389	2.6794		2.3	0	0
1250	1.23039	2.8579		2.4	0	0
1300	1.22674	3.0202		2.5	0	0
1350	1.3139	3.2802		2.6	0	0
1400	1.287	3.1869		2.7	0	0
1450	1.3451	3.3127		2.8	0	0
1500	1.4038	3.447		2.9	0	0
1550	1.4462	3.4814		3	0	0
1600	1.4987	3.6		3.1	0	0
1650	1.4896	3.6292		3.2	0	0
1700	1.5561	3.6885		3.3	2.1223	2.1643
1750	1.7093	3.798		3.4	2.4148	2.7312
1800	1.7714	3.8266		3.5	2.2807	0.97089
				3.6	0	1.0801
				3.7	0	0.4781
				3.8	0	0.2139
				3.9	0	0.46112
				4	0	0.1541
				4.1	0	0.21775
				4.2	0	0
				4.3	0	0
				4.4	0	0
				4.5	0	0
				4.6	0	0
				4.7	0	0
				4.8	0	0
				4.9	0	0
				5	0	0.2147
				5.1	0	0.17854
				5.2	0	0.26104
				5.3	0	0.3289
				5.4	0	0.44223
				5.5	0	0.63358
				5.6	0	1.05077
				5.7	0.43469	1.03523
				5.8	0.83992	1.1024
				5.9	0.6238	1.5323
				6	1.14	2.0726
				6.1	3.1228	2.473
				6.2	5.8868	5.2312
				6.3	2.495	3.004
				6.4	1.1364	1.7106
				6.5	0.8425	0.83852
				6.6	0.625	0.6508
				6.7	0.44631	0.51583
				6.8	0.35944	0.76669
				6.9	0	0.44687
				7	0	0.43428
				7.1	0	0.25412
				7.2	0	0.24785
				7.3	0	0.26637
				7.4	0	0
				7.5	0	0
				7.6	0	0
				7.7	0	0.11979
				7.8	0	0
				7.9	0	0.22768
				8	0	0.33309
				8.1	0	0.21664
				8.2	0.11089	0.42285
				8.3	0.41227	0.9607
				8.4	1.409	0.80614
				8.5	2.0643	1.87
				8.6	3.8417	2.9735
				8.7	5.9746	6.0582
				8.8	2.7525	2.6021
				8.9	2.0634	2.0049
				9	1.7548	1.5813
				9.1	0.68666	1.8047
				9.2	2.1837	1.85
				9.3	2.3016	1.1522
				9.4	0.80469	2.5782
				9.5	1.1819	0.31556
				9.6	0.38584	0.23179
				9.7	0.45356	0.15137
				9.8	0.37033	0.44495
				9.9	0.07258	0.14535
				10	0	0.21371
				10.1	0.06975	0.55872
				10.2	0.54719	0.47938
				10.3	0.53667	1.1418
				10.4	1.1845	0.65887
				10.5	0.96846	1.2282
				10.6	0.69693	1.3956
				10.7	2.6117	1.0584
				10.8	1.7092	1.4057
				10.9	1.1987	1.1401
				11	1.0005	1.1196

## Sheet: Figure 4
	ΔEδ-α	Eb
Pristine	-0.26	0.62
MAFA	-0.115	0.635
CsFA	-0.066	0.641
RbFA	-0.144	0.612
(NH4)FA	-0.196	0.598
KFA	-0.224	0.615
FrFA	-0.163	0.592
MgPb	-0.331	0.648
SrPb	-0.285	0.745
ZnPb	-0.308	0.532
SnPb	-0.243	0.591
GePb	-0.281	0.58
CaPb	-0.286	0.673
CdPb	-0.237	0.661
BaPb	-0.248	0.705
LaPb	-0.244	0.84
CePb	-0.236	0.862
NdPb	-0.229	0.826
SmPb	-0.232	0.784
EuPb	-0.237	0.812
YbPb	-0.256	0.76
BrI	-0.283	0.685
ClI	-0.305	0.691
SCNI	-0.245	0.648
CNI	-0.321	0.553
OHi	-0.233	0.44
Hi	-0.367	0.634
(H2O)i	-0.291	0.604
(H2)i	-0.255	0.605
(O2)i	-0.274	0.617
Oi	-0.237	0.545
Cs-Ce	-0.086	0.833
Cs-La	-0.102	0.821
Cs-Eu	-0.096	0.864
Cs-Sm	-0.063	0.837
Cs-Nd	-0.091	0.795

## Sheet: Figure 5
Fig. 5b
	Octahedral factor	ΔEδ-α
Pristine	0.541	-0.261
La	0.527	-0.244
Ce	0.518	-0.236
Nd	0.51	-0.229
Sm	0.491	-0.232
Eu	0.486	-0.237
Yb	0.45	-0.256
Zn	0.336	-0.308
Mg	0.327	-0.331
Ca	0.455	-0.286
Sr	0.573	-0.285
Ge	0.395	-0.281
Ba	0.645	-0.284
Cr	0.432	-0.273
Sn	0.509	-0.243
Br	0.607	-0.283
Cl	0.657	-0.305
SCN	0.548	-0.245
CN	0.62	-0.321

## Sheet: Figure 6
Fig. 6a					Fig. 6b							Fig. 6c									Fig. 6d						Fig. 6e-1				Fig. 6e-2				Fig. 6e-3				Fig. 6e-4				Fig. 6f			Fig. 6g			Fig. 6h
degree	intensity	degree	intensity		degree	intensity	degree	intensity	degree	intensity		wavelength	absorption	wavelength	absorption	wavelength	absorption	wavelength	absorption		(αhv)^2	energy	energy	energy	energy		wavelength	absorption	absorption		wavelength	absorption	absorption		wavelength	absorption	absorption		wavelength	absorption	absorption		voltage	current		voltage	current		voltage
10	4.68	10	1523.29		10	7.91787	10	1801.98	10	3600.99		900	0.00998204	900	0.00835223	900	0.00965709	900	0.00988115		1.375	0.107165	0.117155	0.115232	0.116562		900	0.00998204	0.00946179		900	0.00835223	0.010859		900	0.00965709	0.0113202		900	0.00988115	0.0144365		0.05	4.36139e-09		0.05	2.59681e-09		0.05
10.02	6.0786	10.02	1513.98		10.02	5.9384	10.02	1805.94	10.02	3608.91		899	0.00905484	899	0.0089015	899	0.0105622	899	0.0117713		1.37653	0.110694	0.111643	0.120578	0.127293		899	0.00905484	0.010749		899	0.0089015	0.0100937		899	0.0105622	0.0111922		899	0.0117713	0.0132157		0.1	5.58842e-09		0.1	2.88461e-09		0.1
10.04	6.9777	10.04	1514.76		10.04	1.97947	10.04	1803.96	10.04	3615.84		898	0.00951844	898	0.00992159	898	0.0152168	898	0.0111262		1.37806	0.11693	0.114529	0.144809	0.123825		898	0.00951844	0.011078		898	0.00992159	0.010449		898	0.0152168	0.0130361		898	0.0111262	0.0116134		0.15	6.82058e-09		0.15	3.16429e-09		0.15
10.06	9.675	10.06	1508.73		10.06	0	10.06	1807.92	10.06	3624.74		897	0.0118365	897	0.00960772	897	0.0152168	897	0.0114875		1.3796	0.115129	0.127787	0.14489	0.125889		897	0.0118365	0.0112481		897	0.00960772	0.0103534		897	0.0152168	0.0120373		897	0.0114875	0.0119186		0.2	8.03152e-09		0.2	3.45264e-09		0.2
10.08	8.676	10.08	1509.38		10.08	2.9692	10.08	1810.89	10.08	3632.66		896	0.0116046	896	0.0105493	896	0.0172856	896	0.0114165		1.38114	0.120707	0.1266	0.154511	0.12557		896	0.0116046	0.0132171		896	0.0105493	0.0109957		896	0.0172856	0.0130361		896	0.0114165	0.0128342		0.25	9.214e-09		0.25	3.73365e-09		0.25
10.1	6.9777	10.1	1508.73		10.1	11.8768	10.1	1809.9	10.1	3636.62		895	0.0119137	895	0.0100001	895	0.0167684	895	0.0123863		1.38268	0.117588	0.128347	0.152267	0.130868		895	0.0119137	0.0113225		895	0.0100001	0.0103389		895	0.0167684	0.0128568		895	0.0123863	0.0137498		0.3	1.04056e-08		0.3	4.01597e-09		0.3
10.12	6.5781	10.12	1509.9		10.12	23.7536	10.12	1810.89	10.12	3646.52		894	0.0116046	894	0.0107847	894	0.0143118	894	0.0130487		1.38423	0.122182	0.126742	0.140751	0.134396		894	0.0116046	0.0110248		894	0.0107847	0.0106677		894	0.0143118	0.0128312		894	0.0130487	0.0124527		0.35	1.15942e-08		0.35	4.28905e-09		0.35
10.14	5.679	10.14	1512.42		10.14	35.6304	10.14	1811.88	10.14	3652.46		893	0.0133818	893	0.011334	893	0.0148228	893	0.0123863		1.38578	0.125325	0.136177	0.143322	0.131014		893	0.0133818	0.0127367		893	0.011334	0.0109684		893	0.0148228	0.012652		893	0.0123863	0.0107741		0.4	1.2791e-08		0.4	4.5726e-09		0.4
10.16	4.9797	10.16	1513.5		10.16	39.5893	10.16	1815.84	10.16	3657.4		892	0.0120683	892	0.0107063	892	0.0137347	892	0.0136637		1.38733	0.121873	0.129393	0.138038	0.137681		892	0.0120683	0.0114714		892	0.0107063	0.0104217		892	0.0137347	0.0122678		892	0.0136637	0.0119949		0.45	1.39968e-08		0.45	4.84967e-09		0.45
10.18	6.5781	10.18	1514.94		10.18	35.6304	10.18	1824.74	10.18	3663.34		891	0.0134591	891	0.011491	891	0.0137347	891	0.0126938		1.38889	0.126332	0.136723	0.138116	0.132779		891	0.0134591	0.0128111		891	0.011491	0.0111051		891	0.0137347	0.0122678		891	0.0126938	0.0100874		0.5	1.52229e-08		0.5	5.12068e-09		0.5
10.2	9.77491	10.2	1516.38		10.2	26.7228	10.2	1829.69	10.2	3663.34		890	0.0158543	890	0.0107847	890	0.0121734	890	0.0126229		1.39045	0.122457	0.148474	0.130102	0.132482		890	0.0158543	0.0109135		890	0.0107847	0.0103124		890	0.0121734	0.0114226		890	0.0126229	0.011003		0.55	1.64604e-08		0.55	5.40485e-09		0.55
10.22	14.4702	10.22	1516.38		10.22	16.8255	10.22	1835.63	10.22	3663.34		889	0.0146181	889	0.011491	889	0.0147991	889	0.0143024		1.39201	0.126474	0.142648	0.143529	0.1411		889	0.0146181	0.0117362		889	0.011491	0.0111051		889	0.0147991	0.0129593		889	0.0143024	0.0106215		0.6	1.77232e-08		0.6	5.67426e-09		0.6
10.24	16.1685	10.24	1517.46		10.24	9.89733	10.24	1844.54	10.24	3663.34		888	0.014309	888	0.0121187	888	0.0170936	888	0.01241		1.39358	0.129955	0.141212	0.154342	0.131508		888	0.014309	0.0136298		888	0.0121187	0.0111187		888	0.0170936	0.0128312		888	0.01241	0.0108504		0.65	1.89127e-08		0.65	5.9304e-09		0.65
10.26	17.0676	10.26	1516.56		10.26	6.92813	10.26	1853.45	10.26	3654.44		887	0.0133818	887	0.012511	887	0.0154614	887	0.0133798		1.39515	0.132117	0.136637	0.146871	0.136627		887	0.0133818	0.0127367		887	0.012511	0.0103944		887	0.0154614	0.0129337		887	0.0133798	0.0107741		0.7	2.02118e-08		0.7	6.202e-09		0.7
10.28	17.2674	10.28	1518.36		10.28	8.9076	10.28	1854.44	10.28	3654.44		886	0.0146953	886	0.0111771	886	0.0139239	886	0.0140185		1.39673	0.124945	0.143267	0.139455	0.139929		886	0.0146953	0.014002		886	0.0111771	0.0110094		886	0.0139239	0.013113		886	0.0140185	0.0123764		0.75	2.15365e-08		0.75	6.48078e-09		0.75
10.3	15.0696	10.3	1514.94		10.3	12.8665	10.3	1849.49	10.3	3647.51		885	0.0164725	885	0.0130603	885	0.0152486	885	0.0140658		1.39831	0.135138	0.151768	0.146021	0.140244		885	0.0164725	0.0135462		885	0.0130603	0.009998		885	0.0152486	0.0133947		885	0.0140658	0.0123764		0.8	2.28601e-08		0.8	6.74855e-09		0.8
10.32	11.8728	10.32	1514.22		10.32	16.8255	10.32	1850.48	10.32	3643.55		884	0.0144635	884	0.00992159	884	0.0167684	884	0.0134981		1.39989	0.117852	0.142293	0.153212	0.137462		884	0.0144635	0.0137787		884	0.00992159	0.0102704		884	0.0167684	0.0138557		884	0.0134981	0.0118423		0.85	2.42266e-08		0.85	7.01724e-09		0.85
10.34	11.7729	10.34	1515.12		10.34	19.7947	10.34	1851.47	10.34	3642.56		883	0.0146953	883	0.0112555	883	0.0170463	883	0.0134271		1.40147	0.125596	0.14351	0.154564	0.137178		883	0.0146953	0.014002		883	0.0112555	0.0107224		883	0.0170463	0.0141374		883	0.0134271	0.0127579		0.9	2.55969e-08		0.9	7.2883e-09		0.9
10.35	12.4722	10.35	1516.2		10.35	19.7947	10.35	1843.55	10.35	3638.6		882	0.0162407	882	0.0115694	882	0.0173538	882	0.0140895		1.40306	0.127407	0.150952	0.15604	0.1406		882	0.0162407	0.0154906		882	0.0115694	0.010818		882	0.0173538	0.0137532		882	0.0140895	0.0123764		0.95	2.69911e-08		0.95	7.55613e-09		0.95
10.37	14.5701	10.37	1518		10.37	17.8152	10.37	1843.55	10.37	3632.66		881	0.0150817	881	0.0120402	881	0.016999	881	0.0138293		1.40465	0.130047	0.145549	0.154524	0.139375		881	0.0150817	0.0143741		881	0.0120402	0.0108727		881	0.016999	0.0140862		881	0.0138293	0.0131394		1	2.84097e-08		1	7.82153e-09		1
10.39	13.2714	10.39	1519.26		10.39	18.8049	10.39	1839.59	10.39	3628.7		880	0.0151589	880	0.0125895	880	0.014468	880	0.0141604		1.40625	0.133056	0.146004	0.142638	0.141114		880	0.0151589	0.0144486		880	0.0125895	0.00992967		880	0.014468	0.0136252		880	0.0141604	0.0134446		1.05	2.98439e-08		1.05	8.08596e-09		1.05
10.41	13.1715	10.41	1518.6		10.41	26.7228	10.41	1833.65	10.41	3624.74		879	0.0163179	879	0.0107063	879	0.0175667	879	0.0146099		1.40785	0.122771	0.151569	0.157262	0.143417		879	0.0163179	0.015565		879	0.0107063	0.0109559		879	0.0175667	0.0139581		879	0.0146099	0.0129105		1.1	3.12897e-08		1.1	8.34364e-09		1.1
10.43	12.2724	10.43	1521.23		10.43	40.5791	10.43	1835.63	10.43	3627.71		878	0.0155453	878	0.0120402	878	0.0175667	878	0.0147755		1.40945	0.130269	0.148021	0.157351	0.14431		878	0.0155453	0.0148207		878	0.0120402	0.0105174		878	0.0175667	0.014291		878	0.0147755	0.014055		1.15	3.27476e-08		1.15	8.60974e-09		1.15
10.45	9.4752	10.45	1522.2		10.45	54.4353	10.45	1844.54	10.45	3625.73		877	0.0160089	877	0.0121972	877	0.0176735	877	0.015012		1.41106	0.13119	0.150298	0.157919	0.145543		877	0.0160089	0.0152673		877	0.0121972	0.0110094		877	0.0176735	0.0143935		877	0.015012	0.0162677		1.2	3.42181e-08		1.2	8.88209e-09		1.2
10.47	6.7779	10.47	1523.59		10.47	60.3737	10.47	1849.49	10.47	3631.67		876	0.0153135	876	0.0125895	876	0.0171173	876	0.0146572		1.41267	0.13336	0.147081	0.155503	0.143895		876	0.0153135	0.0145974		876	0.0125895	0.00957431		876	0.0171173	0.0138557		876	0.0146572	0.0168781		1.25	3.56886e-08		1.25	9.15019e-09		1.25
10.49	7.9767	10.49	1524.98		10.49	57.4045	10.49	1854.44	10.49	3638.6		875	0.0162407	875	0.0114125	875	0.0177323	875	0.0156034		1.41429	0.127045	0.151555	0.158362	0.148552		875	0.0162407	0.0154906		875	0.0114125	0.0106814		875	0.0177323	0.0144447		875	0.0156034	0.0177937		1.3	3.71741e-08		1.3	9.40949e-09		1.3
10.51	10.1745	10.51	1524.28		10.51	47.5072	10.51	1858.39	10.51	3640.58		874	0.0159316	874	0.0115694	874	0.0171173	874	0.0161711		1.4159	0.127989	0.150192	0.155681	0.151317		874	0.0159316	0.0151929		874	0.0115694	0.0104627		874	0.0171173	0.0141886		874	0.0161711	0.0163475		1.35	3.86633e-08		1.35	9.68555e-09		1.35
10.53	13.0716	10.53	1523.17		10.53	37.6099	10.53	1865.32	10.53	3649.49		873	0.0172843	873	0.0105493	873	0.0147755	873	0.015698		1.41753	0.122286	0.156528	0.144722	0.149172		873	0.0172843	0.0164959		873	0.0105493	0.00992967		873	0.0147755	0.0142658		873	0.015698	0.0159028		1.4	4.01612e-08		1.4	9.94025e-09		1.4
10.55	13.5711	10.55	1523.59		10.55	29.692	10.55	1871.26	10.55	3647.51		872	0.0167446	872	0.0107847	872	0.0155797	872	0.0174011		1.41915	0.123714	0.154153	0.148694	0.157146		872	0.0167446	0.015976		872	0.0107847	0.01049		872	0.0155797	0.0150418		872	0.0174011	0.0175037		1.45	4.16703e-08		1.45	1.02108e-08		1.45
10.57	16.0686	10.57	1521.93		10.57	25.7331	10.57	1873.24	10.57	3645.53		871	0.0167145	871	0.0103139	871	0.0150593	871	0.0166205		1.42078	0.121053	0.154103	0.146274	0.153669		871	0.0167145	0.015947		871	0.0103139	0.00990233		871	0.0150593	0.0148801		871	0.0166205	0.014818		1.5	4.31767e-08		1.5	1.04786e-08		1.5
10.59	14.8698	10.59	1523.59		10.59	24.7433	10.59	1871.26	10.59	3642.56		870	0.0164395	870	0.010157	870	0.0139712	870	0.0173986		1.42241	0.120198	0.152917	0.140971	0.157315		870	0.0164395	0.0156821		870	0.010157	0.010121		870	0.0139712	0.014163		870	0.0173986	0.0164966		1.55	4.4688e-08		1.55	1.07409e-08		1.55
10.61	13.2714	10.61	1519.57		10.61	26.7228	10.61	1864.33	10.61	3639.59		869	0.016834	869	0.010825	869	0.0139949	869	0.018637		1.42405	0.124159	0.154831	0.141171	0.162911		869	0.016834	0.0160621		869	0.010825	0.009998		869	0.0139949	0.0141886		869	0.018637	0.0166492		1.6	4.62103e-08		1.6	1.10014e-08		1.6
10.63	9.2754	10.63	1521.42		10.63	32.6612	10.63	1864.33	10.63	3643.55		868	0.0166513	868	0.0107913	868	0.0136164	868	0.0201007		1.42569	0.124037	0.154077	0.13933	0.169285		868	0.0166513	0.0158862		868	0.0107913	0.0105037		868	0.0136164	0.0138044		868	0.0201007	0.0170307		1.65	4.77191e-08		1.65	1.12583e-08		1.65
10.65	8.676	10.65	1521.24		10.65	41.5688	10.65	1864.33	10.65	3645.53		867	0.0167697	867	0.00969847	867	0.0137347	867	0.0199881		1.42734	0.117656	0.154712	0.140014	0.168907		867	0.0167697	0.0160001		867	0.00969847	0.00990233		867	0.0137347	0.0135996		867	0.0199881	0.0169544		1.7	4.92554e-08		1.7	1.15212e-08		1.7
10.67	7.3773	10.67	1521.24		10.67	49.4867	10.67	1862.35	10.67	3644.54		866	0.0167259	866	0.00927051	866	0.0125519	866	0.020551		1.42898	0.115097	0.154599	0.133927	0.171368		866	0.0167259	0.0159579		866	0.00927051	0.00970164		866	0.0125519	0.0134459		866	0.020551	0.0164966		1.75	5.08018e-08		1.75	1.1779e-08		1.75
10.69	8.0766	10.69	1520.7		10.69	55.4251	10.69	1860.37	10.69	3640.58		865	0.0176366	865	0.00902106	865	0.0128594	865	0.0196503		1.43064	0.113604	0.158844	0.135636	0.167668		865	0.0176366	0.0168353		865	0.00902106	0.00948374		865	0.0128594	0.0140862		865	0.0196503	0.0166492		1.8	5.23476e-08		1.8	1.20431e-08		1.8
10.71	10.9737	10.71	1519.98		10.71	58.3943	10.71	1859.38	10.71	3634.64		864	0.0173738	864	0.00947465	864	0.0127602	864	0.0202133		1.43229	0.116492	0.157748	0.13519	0.170151		864	0.0173738	0.016582		864	0.00947465	0.00987997		864	0.0127602	0.0143167		864	0.0202133	0.0191671		1.85	5.38923e-08		1.85	1.2299e-08		1.85
10.73	12.1725	10.73	1518		10.73	58.3943	10.73	1855.43	10.73	3629.69		863	0.0186034	863	0.00931789	863	0.0137583	863	0.017286		1.43395	0.115592	0.163329	0.140459	0.15744		863	0.0186034	0.0177665		863	0.00931789	0.00974304		863	0.0137583	0.014291		863	0.017286	0.0164203		1.9	5.54502e-08		1.9	1.25503e-08		1.9
10.75	12.8718	10.75	1516.74		10.75	55.4251	10.75	1855.43	10.75	3626.72		862	0.0183093	862	0.00966658	862	0.0150593	862	0.0179615		1.43561	0.117803	0.162127	0.147035	0.16058		862	0.0183093	0.0174832		862	0.00966658	0.0100476		862	0.0150593	0.0145397		862	0.0179615	0.0160388		1.95	5.7007e-08		1.95	1.28239e-08		1.95
10.77	14.67	10.77	1515.84		10.77	49.4867	10.77	1858.39	10.77	3627.71		861	0.0194554	861	0.00953485	861	0.0151303	861	0.020551		1.43728	0.117065	0.167221	0.147467	0.171865		861	0.0194554	0.0185873		861	0.00953485	0.00993256		861	0.0151303	0.0146082		861	0.020551	0.0184804		2	5.85735e-08		2	1.30923e-08		2
10.79	12.7719	10.79	1515.84		10.79	43.5483	10.79	1848.5	10.79	3630.68		860	0.0195365	860	0.0102495	860	0.0145153	860	0.0175112		1.43895	0.121444	0.167667	0.144523	0.158738		860	0.0195365	0.0186654		860	0.0102495	0.0100253		860	0.0145153	0.0140148		860	0.0175112	0.0166492		2.05	6.01301e-08		2.05	1.33451e-08		2.05
10.81	13.1715	10.81	1514.58		10.81	41.5688	10.81	1845.53	10.81	3630.68		859	0.0202357	859	0.0106307	859	0.0154141	859	0.0163853		1.44063	0.123753	0.17074	0.149017	0.15364		859	0.0202357	0.0193389		859	0.0106307	0.0103534		859	0.0154141	0.014882		859	0.0163853	0.0195486		2.1	6.16893e-08		2.1	1.36028e-08		2.1
10.83	8.676	10.83	1513.86		10.83	43.5483	10.83	1847.51	10.83	3631.67		858	0.0215264	858	0.0109055	858	0.014468	858	0.0242664		1.44231	0.125415	0.176204	0.144455	0.187082		858	0.0215264	0.0205822		858	0.0109055	0.0105994		858	0.014468	0.014291		858	0.0242664	0.0190145		2.15	6.32441e-08		2.15	1.38647e-08		2.15
10.85	8.1765	10.85	1513.14		10.85	46.5175	10.85	1846.52	10.85	3638.6		857	0.0231398	857	0.0112628	857	0.0156034	857	0.0226902		1.44399	0.127528	0.182794	0.150104	0.181009		857	0.0231398	0.0221364		857	0.0112628	0.010736		857	0.0156034	0.0150646		857	0.0226902	0.0204642		2.2	6.48173e-08		2.2	1.41215e-08		2.2
10.87	10.2744	10.87	1513.68		10.87	47.5072	10.87	1846.52	10.87	3634.64		856	0.0228171	856	0.0120168	856	0.0165259	856	0.0246041		1.44568	0.131804	0.181621	0.154568	0.188599		856	0.0228171	0.0218255		856	0.0120168	0.0113921		856	0.0165259	0.0152899		856	0.0246041	0.0222954		2.25	6.6393e-08		2.25	1.43798e-08		2.25
10.89	12.0726	10.89	1514.76		10.89	43.5483	10.89	1846.52	10.89	3634.64		855	0.0241885	855	0.0122698	855	0.0185129	855	0.0229153		1.44737	0.133263	0.187109	0.163692	0.182118		855	0.0241885	0.0231466		855	0.0122698	0.0114331		855	0.0185129	0.0168777		855	0.0229153	0.021685		2.3	6.79692e-08		2.3	1.46419e-08		2.3
10.91	13.9707	10.91	1516.2		10.91	34.6407	10.91	1848.5	10.91	3631.67		854	0.0260439	854	0.0143575	854	0.0202397	854	0.0247167		1.44906	0.144239	0.194266	0.171256	0.189251		854	0.0260439	0.0249338		854	0.0143575	0.0125401		854	0.0202397	0.0165448		854	0.0247167	0.0233636		2.35	6.95435e-08		2.35	1.49014e-08		2.35
10.93	14.67	10.93	1516.2		10.93	27.7125	10.93	1847.51	10.93	3636.62		853	0.0278187	853	0.0155391	853	0.0214461	853	0.0256174		1.45076	0.150145	0.200894	0.176389	0.192782		853	0.0278187	0.0266434		853	0.0155391	0.0128681		853	0.0214461	0.0176973		853	0.0256174	0.0252269		2.4	7.11226e-08		2.4	1.51591e-08		2.4
10.95	16.5681	10.95	1516.74		10.95	26.7228	10.95	1846.52	10.95	3642.56		852	0.0295128	852	0.0172051	852	0.0233148	852	0.0247167		1.45246	0.158082	0.207042	0.184022	0.189473		852	0.0295128	0.0282752		852	0.0172051	0.0143169		852	0.0233148	0.0181839		852	0.0247167	0.0253474		2.45	7.27103e-08		2.45	1.54143e-08		2.45
10.97	16.2684	10.97	1517.82		10.97	28.7023	10.97	1849.49	10.97	3643.55		851	0.0315295	851	0.0178348	851	0.0255857	851	0.0286572		1.45417	0.161043	0.214125	0.192888	0.204138		851	0.0315295	0.0302179		851	0.0178348	0.0144054		851	0.0255857	0.0183631		851	0.0286572	0.0290861		2.5	7.42879e-08		2.5	1.56671e-08		2.5
10.99	12.3723	10.99	1518.54		10.99	33.6509	10.99	1849.49	10.99	3639.59		850	0.0341916	850	0.0189062	850	0.0275253	850	0.0315845		1.45588	0.165907	0.223112	0.200184	0.214437		850	0.0341916	0.0261038		850	0.0189062	0.0142851		850	0.0275253	0.018568		850	0.0315845	0.0278653		2.55	7.58835e-08		2.55	1.59285e-08		2.55
11.01	12.9717	11.01	1519.98		11.01	37.6099	11.01	1844.54	11.01	3632.66		849	0.0351597	849	0.0208973	849	0.0292994	849	0.0332733		1.4576	0.174527	0.226382	0.206656	0.220225		849	0.0351597	0.0270988		849	0.0208973	0.0163301		849	0.0292994	0.0189522		849	0.0332733	0.0294676		2.6	7.7479e-08		2.6	1.61848e-08		2.6
11.03	15.9687	11.03	1519.62		11.03	41.5688	11.03	1842.56	11.03	3626.72		848	0.0374991	848	0.02283	848	0.0302929	848	0.0319222		1.45932	0.182527	0.23393	0.210255	0.215835		848	0.0374991	0.0295865		848	0.02283	0.0180143		848	0.0302929	0.0189266		848	0.0319222	0.0321381		2.65	7.91008e-08		2.65	1.6438e-08		2.65
11.04	16.2684	11.04	1518		11.04	48.4969	11.04	1839.59	11.04	3627.71		847	0.0391932	847	0.0246089	847	0.0322799	847	0.0366508		1.46104	0.189617	0.239296	0.217169	0.231405		847	0.0391932	0.0310791		847	0.0246089	0.019939		847	0.0322799	0.019823		847	0.0366508	0.0345797		2.7	8.06383e-08		2.7	1.67063e-08		2.7
11.06	15.5691	11.06	1516.74		11.06	55.4251	11.06	1843.55	11.06	3630.68		846	0.0428233	846	0.0264146	846	0.0338412	846	0.0367634		1.46277	0.196566	0.250281	0.22249	0.231897		846	0.0428233	0.0345618		846	0.0264146	0.0215029		846	0.0338412	0.0183375		846	0.0367634	0.0337404		2.75	8.21887e-08		2.75	1.69656e-08		2.75
11.08	14.2704	11.08	1516.02		11.08	58.3943	11.08	1848.5	11.08	3632.66		845	0.0447594	845	0.0281342	845	0.0382409	845	0.0390151		1.4645	0.202984	0.256027	0.236651	0.239035		845	0.0447594	0.036552		845	0.0281342	0.0230668		845	0.0382409	0.0195925		845	0.0390151	0.0367924		2.8	8.37401e-08		2.8	1.72144e-08		2.8
11.1	16.2684	11.1	1516.38		11.1	54.4353	11.1	1844.54	11.1	3637.61		844	0.0483895	844	0.0307031	844	0.0406537	844	0.0385648		1.46623	0.212174	0.266365	0.244147	0.237792		844	0.0483895	0.0400347		844	0.0307031	0.0253524		844	0.0406537	0.0205913		844	0.0385648	0.0383947		2.85	8.53099e-08		2.85	1.74734e-08		2.85
11.12	14.8698	11.12	1516.56		11.12	46.5175	11.12	1847.51	11.12	3639.59		843	0.0521203	843	0.0330867	843	0.04586	843	0.0437438		1.46797	0.220387	0.276606	0.259463	0.253406		843	0.0521203	0.0435174		843	0.0330867	0.0273975		843	0.04586	0.0212828		843	0.0437438	0.0403022		2.9	8.68708e-08		2.9	1.77359e-08		2.9
11.14	13.7709	11.14	1518.9		11.14	37.6099	11.14	1849.49	11.14	3646.52		842	0.0545405	842	0.0345438	842	0.0481873	842	0.0446445		1.46971	0.225321	0.283124	0.266123	0.256154		842	0.0545405	0.0523839		842	0.0345438	0.0286004		842	0.0481873	0.0225377		842	0.0446445	0.0411415		2.95	8.84205e-08		2.95	1.79891e-08		2.95
11.16	15.0696	11.16	1519.8		11.16	33.6509	11.16	1846.52	11.16	3650.48		841	0.0574218	841	0.0372471	841	0.0502561	841	0.0461081		1.47146	0.234111	0.290679	0.271937	0.260473		841	0.0574218	0.0551593		841	0.0372471	0.0310064		841	0.0502561	0.0248683		841	0.0461081	0.0435068		3	8.99817e-08		3	1.82447e-08		3
11.18	17.1675	11.18	1523.76		11.18	35.6304	11.18	1849.49	11.18	3642.56		840	0.0600212	840	0.039502	840	0.0534885	840	0.0471214		1.47321	0.241236	0.297362	0.280713	0.263476		840	0.0600212	0.0576632		840	0.039502	0.0329311		840	0.0534885	0.0236389		840	0.0471214	0.0434305		3.05	9.15447e-08		3.05	1.84982e-08		3.05
11.2	16.2684	11.2	1527.54		11.2	38.5996	11.2	1851.47	11.2	3644.54		839	0.0629126	839	0.0417962	839	0.0582776	839	0.0483598		1.47497	0.24829	0.304621	0.293185	0.267075		839	0.0629126	0.0604485		839	0.0417962	0.0349762		839	0.0582776	0.0276086		839	0.0483598	0.0446513		3.1	9.31197e-08		3.1	1.87527e-08		3.1
11.22	14.8698	11.22	1527.72		11.22	38.5996	11.22	1855.43	11.22	3644.54		838	0.0654246	838	0.0442045	838	0.0606778	838	0.0497227		1.47673	0.255496	0.310829	0.29934	0.270974		838	0.0654246	0.0628683		838	0.0442045	0.0371415		838	0.0606778	0.0269171		838	0.0497227	0.046864		3.15	9.46931e-08		3.15	1.90073e-08		3.15
11.24	14.1705	11.24	1524.3		11.24	35.6304	11.24	1853.45	11.24	3646.52		837	0.0670617	837	0.04678	837	0.0629044	837	0.0528632		1.47849	0.26299	0.314881	0.304965	0.279568		837	0.0670617	0.0698334		837	0.04678	0.0393069		837	0.0629044	0.0274762		837	0.0528632	0.0488478		3.2	9.62527e-08		3.2	1.92602e-08		3.2
11.26	15.7689	11.26	1521.96		11.26	31.6715	11.26	1851.47	11.26	3647.51		836	0.069917	836	0.0497427	836	0.0638358	836	0.0550024		1.48026	0.271353	0.321707	0.307398	0.285338		836	0.069917	0.0783937		836	0.0497427	0.0419534		836	0.0638358	0.0285193		836	0.0550024	0.0508316		3.25	9.78502e-08		3.25	1.95148e-08		3.25
11.28	13.8708	11.28	1522.16		11.28	31.6715	11.28	1848.5	11.28	3638.6		835	0.0728997	835	0.0520675	835	0.0646188	835	0.0565786		1.48204	0.277788	0.328694	0.309463	0.289571		835	0.0728997	0.0813898		835	0.0520675	0.0439985		835	0.0646188	0.0295624		835	0.0565786	0.0533495		3.3	9.94216e-08		3.3	1.976e-08		3.3
11.3	13.7709	11.3	1520.1		11.3	37.6099	11.3	1849.49	11.3	3626.72		834	0.0756921	834	0.0547038	834	0.0661674	834	0.057817		1.48381	0.284904	0.335131	0.313337	0.292899		834	0.0756921	0.0967983		834	0.0547038	0.0462841		834	0.0661674	0.0325312		834	0.057817	0.0535021		3.35	1.01008e-07		3.35	2.00127e-08		3.35
11.32	13.8708	11.32	1522.16		11.32	46.5175	11.32	1845.53	11.32	3620.78		833	0.0781124	833	0.0576799	833	0.0675247	833	0.0584926		1.48559	0.292727	0.340651	0.316724	0.294782		833	0.0781124	0.0933742		833	0.0576799	0.0456826		833	0.0675247	0.0338952		833	0.0584926	0.0541125		3.4	1.02594e-07		3.4	2.02675e-08		3.4
11.34	14.8698	11.34	1527.66		11.34	53.4456	11.34	1846.52	11.34	3623.75		832	0.0808128	832	0.0600411	832	0.068314	832	0.0599562		1.48738	0.298838	0.346698	0.318762	0.298626		832	0.0808128	0.103719		832	0.0600411	0.0494119		832	0.068314	0.0367035		832	0.0599562	0.0575049		3.45	1.04182e-07		3.45	2.05101e-08		3.45
11.36	15.7689	11.36	1528.34		11.36	55.4251	11.36	1849.49	11.36	3626.72		831	0.0836771	831	0.0630238	831	0.0692654	831	0.0599562		1.48917	0.306354	0.353001	0.321167	0.298806		831	0.0836771	0.110461		831	0.0630238	0.0519381		831	0.0692654	0.0355802		831	0.0599562	0.0564778		3.5	1.05759e-07		3.5	2.07717e-08		3.5
11.38	14.9697	11.38	1527.66		11.38	51.4661	11.38	1851.47	11.38	3624.74		830	0.0859996	830	0.0654652	830	0.0709705	830	0.0625457		1.49096	0.31242	0.358081	0.325291	0.305374		830	0.0859996	0.115162		830	0.0654652	0.0541034		830	0.0709705	0.0403142		830	0.0625457	0.0589194		3.55	1.07367e-07		3.55	2.10186e-08		3.55
11.4	13.671	11.4	1533.84		11.4	45.5277	11.4	1848.5	11.4	3625.73		829	0.0893574	829	0.0681203	829	0.0720257	829	0.0656981		1.49276	0.318885	0.365225	0.327898	0.313164		829	0.0893574	0.118147		829	0.0681203	0.0563891		829	0.0720257	0.0403142		829	0.0656981	0.0599113		3.6	1.08956e-07		3.6	2.12727e-08		3.6
11.42	13.2714	11.42	1527.66		11.42	42.5585	11.42	1840.58	11.42	3631.67		828	0.0928389	828	0.070832	828	0.0733262	828	0.0700889		1.49457	0.325366	0.372497	0.331045	0.323655		828	0.0928389	0.123625		828	0.070832	0.0572312		828	0.0733262	0.0415178		828	0.0700889	0.0610558		3.65	1.10562e-07		3.65	2.15277e-08		3.65
11.44	12.4722	11.44	1526.28		11.44	43.5483	11.44	1840.58	11.44	3629.69		827	0.0959586	827	0.0733956	827	0.0750009	827	0.0689631		1.49637	0.331402	0.378932	0.335006	0.321239		827	0.0959586	0.12889		827	0.0733956	0.0595168		827	0.0750009	0.045289		827	0.0689631	0.0629633		3.7	1.12165e-07		3.7	2.17717e-08		3.7
11.46	13.671	11.46	1522.85		11.46	46.5175	11.46	1839.59	11.46	3631.67		826	0.0996827	826	0.0757473	826	0.0766764	826	0.0704267		1.49818	0.336873	0.386449	0.338933	0.324826		826	0.0996827	0.132345		826	0.0757473	0.0584341		826	0.0766764	0.0468937		826	0.0704267	0.0643367		3.75	1.13771e-07		3.75	2.20202e-08		3.75
11.48	15.669	11.48	1533.15		11.48	47.5072	11.48	1835.63	11.48	3628.7		825	0.103839	825	0.0783219	825	0.0781922	825	0.0713274		1.5	0.342758	0.394662	0.342474	0.327095		825	0.103839	0.145014		825	0.0783219	0.0637272		825	0.0781922	0.048338		825	0.0713274	0.0642604		3.8	1.15344e-07		3.8	2.22602e-08		3.8
11.5	17.4672	11.5	1540.71		11.5	48.4969	11.5	1842.56	11.5	3624.74		824	0.108389	824	0.0809943	824	0.0801182	824	0.0718903		1.50182	0.348768	0.40346	0.346876	0.328582		824	0.108389	0.15596		824	0.0809943	0.0661332		824	0.0801182	0.0501835		824	0.0718903	0.066702		3.85	1.16961e-07		3.85	2.25018e-08		3.85
11.52	20.5641	11.52	1535.9		11.52	48.4969	11.52	1843.55	11.52	3628.7		823	0.113939	823	0.0851925	823	0.0819515	823	0.074705		1.50365	0.35791	0.413912	0.351036	0.335156		823	0.113939	0.169561		823	0.0851925	0.0697421		823	0.0819515	0.0519487		823	0.074705	0.0673887		3.9	1.18559e-07		3.9	2.27478e-08		3.9
11.54	19.9647	11.54	1535.21		11.54	49.4867	11.54	1844.54	11.54	3628.7		822	0.118905	822	0.0882747	822	0.0835559	822	0.0759434		1.50547	0.364548	0.423094	0.354671	0.338128		822	0.118905	0.178581		822	0.0882747	0.0725089		822	0.0835559	0.0566025		822	0.0759434	0.0665494		3.95	1.20189e-07		3.95	2.29882e-08		3.95
11.56	20.5641	11.56	1526.97		11.56	49.4867	11.56	1846.52	11.56	3627.71		821	0.12474	821	0.0918673	821	0.0850703	821	0.0777448		1.50731	0.372119	0.433614	0.358088	0.342323		821	0.12474	0.184834		821	0.0918673	0.0725089		821	0.0850703	0.0602132		821	0.0777448	0.0692962		4	1.21883e-07		4	2.323e-08		4
11.58	20.8638	11.58	1528.08		11.58	44.538	11.58	1843.55	11.58	3624.74		820	0.129204	820	0.0947434	820	0.0867837	820	0.0800664		1.50915	0.378129	0.441574	0.361897	0.347609		820	0.129204	0.193061		820	0.0947434	0.0781629		820	0.0867837	0.062861		820	0.0800664	0.0724245		4.05	1.23486e-07		4.05	2.34683e-08		4.05
11.6	21.8628	11.6	1530.42		11.6	34.6407	11.6	1849.49	11.6	3617.82		819	0.137973	819	0.0996408	819	0.0890275	819	0.080621		1.51099	0.388016	0.456592	0.366769	0.349024		819	0.137973	0.207226		819	0.0996408	0.085501		819	0.0890275	0.0650274		819	0.080621	0.0729586		4.1	1.25086e-07		4.1	2.37082e-08		4.1
11.62	22.2624	11.62	1534.56		11.62	24.7433	11.62	1854.44	11.62	3616.83		818	0.147579	818	0.104418	818	0.0908769	818	0.0817979		1.51284	0.397452	0.472507	0.370786	0.351777		818	0.147579	0.214502		818	0.104418	0.0928187		818	0.0908769	0.0688788		818	0.0817979	0.0760869		4.15	1.26715e-07		4.15	2.39569e-08		4.15
11.64	22.0626	11.64	1555.13		11.64	18.8049	11.64	1856.41	11.64	3619.79		817	0.159466	817	0.110017	817	0.0923386	817	0.0821357		1.51469	0.408218	0.491468	0.373984	0.352718		817	0.159466	0.229483		817	0.110017	0.0960872		817	0.0923386	0.0711043		817	0.0821357	0.0754002		4.2	1.28336e-07		4.2	2.42131e-08		4.2
11.66	19.1655	11.66	1554.49		11.66	18.8049	11.66	1856.41	11.66	3625.73		816	0.17811	816	0.115383	816	0.0937729	816	0.0837119		1.51654	0.418311	0.519723	0.377108	0.356304		816	0.17811	0.246175		816	0.115383	0.102397		816	0.0937729	0.0737733		816	0.0837119	0.0778418		4.25	1.29964e-07		4.25	2.44612e-08		4.25
11.68	18.8658	11.68	1568.89		11.68	26.7228	11.68	1857.4	11.68	3622.76		815	0.200177	815	0.122839	815	0.0959518	815	0.0855132		1.5184	0.431878	0.551316	0.381698	0.360338		815	0.200177	0.265436		815	0.122839	0.10891		815	0.0959518	0.0776833		815	0.0855132	0.0795204		4.3	1.31613e-07		4.3	2.47061e-08		4.3
11.7	15.1695	11.7	1577.12		11.7	35.6304	11.7	1852.46	11.7	3619.79		814	0.228797	814	0.13153	814	0.0984327	814	0.0864139		1.52027	0.447171	0.589773	0.386839	0.362453		814	0.228797	0.291117		814	0.13153	0.116503		814	0.0984327	0.0811662		814	0.0864139	0.0793678		4.35	1.33237e-07		4.35	2.4952e-08		4.35
11.72	15.3693	11.72	1606.96		11.72	44.538	11.72	1851.47	11.72	3628.7		813	0.279588	813	0.141717	813	0.100052	813	0.0909174		1.52214	0.464449	0.652359	0.390248	0.372007		813	0.279588	0.321506		813	0.141717	0.125401		813	0.100052	0.0848427		813	0.0909174	0.0806649		4.4	1.34868e-07		4.4	2.52046e-08		4.4
11.73	13.3713	11.73	1628.73		11.73	49.4867	11.73	1845.53	11.73	3631.67		812	0.34324	812	0.153174	812	0.102389	812	0.0947453		1.52401	0.483155	0.723259	0.395021	0.379991		812	0.34324	0.378431		812	0.153174	0.135409		812	0.102389	0.0913249		812	0.0947453	0.0832591		4.45	1.36483e-07		4.45	2.54556e-08		4.45
11.75	14.0706	11.75	1711.23		11.75	50.4764	11.75	1846.52	11.75	3628.7		811	0.40445	811	0.167059	811	0.105371	811	0.101613		1.52589	0.50489	0.785587	0.400981	0.393765		811	0.40445	0.424506		811	0.167059	0.147539		811	0.105371	0.0950013		811	0.101613	0.0866163		4.5	1.38128e-07		4.5	2.56995e-08		4.5
11.77	16.2684	11.77	1744.67		11.77	47.5072	11.77	1847.51	11.77	3632.66		810	0.478256	810	0.184707	810	0.107689	810	0.10364		1.52778	0.531216	0.854792	0.405616	0.397917		810	0.478256	0.471414		810	0.184707	0.162955		810	0.107689	0.0991615		810	0.10364	0.086365		4.55	1.3975e-07		4.55	2.59498e-08		4.55
11.79	18.1665	11.79	1760.15		11.79	41.5688	11.79	1849.49	11.79	3631.67		809	0.557284	809	0.206007	809	0.110603	809	0.113348		1.52967	0.561357	0.923287	0.411323	0.416395		809	0.557284	0.521473		809	0.206007	0.181562		809	0.110603	0.103999		809	0.113348	0.0957147		4.6	1.41351e-07		4.6	2.61896e-08		4.6
11.81	20.2644	11.81	1772.09		11.81	34.6407	11.81	1856.41	11.81	3630.68		808	0.633045	808	0.231503	808	0.114708	808	0.116779		1.53156	0.595449	0.984655	0.419144	0.422911		808	0.633045	0.579584		808	0.231503	0.203834		808	0.114708	0.111742		808	0.116779	0.0989871		4.65	1.43013e-07		4.65	2.64358e-08		4.65
11.83	21.4632	11.83	1762.38		11.83	26.7228	11.83	1853.45	11.83	3631.67		807	0.712852	807	0.263419	807	0.118104	807	0.12323		1.53346	0.635564	1.04553	0.425566	0.434704		807	0.712852	0.633144		807	0.263419	0.231715		807	0.118104	0.115807		807	0.12323	0.0985196		4.7	1.44636e-07		4.7	2.6676e-08		4.7
11.85	20.0646	11.85	1746.64		11.85	20.7844	11.85	1854.44	11.85	3632.66		806	0.793026	806	0.301942	806	0.127909	806	0.132574		1.53536	0.680874	1.10344	0.443155	0.451164		806	0.793026	0.695455		806	0.301942	0.265367		806	0.127909	0.127131		806	0.132574	0.107402		4.75	1.4629e-07		4.75	2.69072e-08		4.75
11.87	19.2654	11.87	1702.84		11.87	17.8152	11.87	1852.46	11.87	3627.71		805	0.870994	805	0.350333	805	0.144047	805	0.141356		1.53727	0.733863	1.15713	0.470573	0.466157		805	0.870994	0.743414		805	0.350333	0.307639		805	0.144047	0.141649		805	0.141356	0.108341		4.8	1.47944e-07		4.8	2.71523e-08		4.8
11.89	17.2674	11.89	1637.26		11.89	20.7844	11.89	1849.49	11.89	3623.75		804	0.944916	804	0.409119	804	0.155913	804	0.15025		1.53918	0.793541	1.20598	0.489876	0.480897		804	0.944916	0.796273		804	0.409119	0.358992		804	0.155913	0.164297		804	0.15025	0.122648		4.85	1.4958e-07		4.85	2.74045e-08		4.85
11.91	17.0676	11.91	1588.1		11.91	25.7331	11.91	1858.39	11.91	3623.75		803	1.02288	803	0.479551	803	0.185342	803	0.163423		1.5411	0.859671	1.25553	0.534443	0.501847		803	1.02288	0.83513		803	0.479551	0.420518		803	0.185342	0.187526		803	0.163423	0.122648		4.9	1.51224e-07		4.9	2.76486e-08		4.9
11.93	17.667	11.93	1579.46		11.93	29.692	11.93	1859.38	11.93	3627.71		802	1.1049	802	0.564565	802	0.232332	802	0.174155		1.54302	0.933345	1.30571	0.598743	0.518386		802	1.1049	0.876438		802	0.564565	0.494783		802	0.232332	0.224111		802	0.174155	0.144801		4.95	1.52883e-07		4.95	2.78793e-08		4.95
11.95	17.3673	11.95	1561.25		11.95	29.692	11.95	1858.39	11.95	3626.72		801	1.18066	801	0.664841	801	0.295461	801	0.188327		1.54494	1.01348	1.35057	0.675626	0.539402		801	1.18066	0.925797		801	0.664841	0.58238		801	0.295461	0.292637		801	0.188327	0.193723		5	1.54531e-07		5	2.81237e-08		5
11.97	17.5671	11.97	1562.65		11.97	27.7125	11.97	1851.47	11.97	3626.72		800	1.26231	800	0.773692	800	0.387069	800	0.232562		1.54688	1.09399	1.39737	0.773787	0.599786		800	1.26231	0.961853		800	0.773692	0.677467		800	0.387069	0.373465		800	0.232562	0.228799		5.05	1.56155e-07		5.05	2.83644e-08		5.05
11.99	16.5681	11.99	1562.65		11.99	27.7125	11.99	1851.47	11.99	3624.74		799	1.3377	799	0.910906	799	0.489119	799	0.274639		1.54881	1.18778	1.43939	0.870375	0.652199		799	1.3377	0.99966		799	0.910906	0.797331		799	0.489119	0.471927		799	0.274639	0.268029		5.1	1.5782e-07		5.1	2.86032e-08		5.1
12.01	14.9697	12.01	1545.84		12.01	31.6715	12.01	1846.52	12.01	3629.69		798	1.41122	798	1.0414	798	0.593068	798	0.347912		1.55075	1.27081	1.47934	0.95901	0.734524		798	1.41122	1.04307		798	1.0414	0.911328		798	0.593068	0.572219		798	0.347912	0.329873		5.15	1.59454e-07		5.15	2.88432e-08		5.15
12.03	14.0706	12.03	1529.88		12.03	41.5688	12.03	1848.5	12.03	3635.63		797	1.48796	797	1.18294	797	0.700813	797	0.440772		1.5527	1.35526	1.51998	1.04314	0.827276		797	1.48796	1.06652		797	1.18294	1.03496		797	0.700813	0.670152		797	0.440772	0.410173		5.2	1.61125e-07		5.2	2.90818e-08		5.2
12.05	16.3683	12.05	1528.62		12.05	44.8782	12.05	1848.5	12.05	3636.62		796	1.53802	796	1.30336	796	0.803338	796	0.560475		1.55465	1.42347	1.54631	1.11755	0.933457		796	1.53802	1.09932		796	1.30336	1.14016		796	0.803338	0.769089		796	0.560475	0.521258		5.25	1.62769e-07		5.25	2.93198e-08		5.25
12.07	19.0656	12.07	1527.36		12.07	50.3033	12.07	1853.45	12.07	3633.93		795	1.57452	795	1.41562	795	0.905863	795	0.667482		1.5566	1.48444	1.56554	1.18746	1.01932		795	1.57452	1.11154		795	1.41562	1.23823		795	0.905863	0.861843		795	0.667482	0.620562		5.3	1.64413e-07		5.3	2.95623e-08		5.3
12.09	21.663	12.09	1527.36		12.09	52.2409	12.09	1858.85	12.09	3627.82		794	1.59137	794	1.49397	794	1.01646	794	0.783674		1.55856	1.52592	1.57488	1.25866	1.10517		794	1.59137	1.11383		794	1.49397	1.30096		794	1.01646	0.968391		794	0.783674	0.728388		5.35	1.66068e-07		5.35	2.97947e-08		5.35
12.11	22.3623	12.11	1526.82		12.11	51.8534	12.11	1858.3	12.11	3635.79		793	1.60727	793	1.55851	793	1.11708	793	0.893579		1.56053	1.55952	1.58373	1.32032	1.18087		793	1.60727	1.14056		793	1.55851	1.33992		793	1.11708	1.06543		793	0.893579	0.830381		5.4	1.67731e-07		5.4	3.00268e-08		5.4
12.13	20.2644	12.13	1526.46		12.13	52.4347	12.13	1863.65	12.13	3632.39		792	1.61607	792	1.59771	792	1.22483	792	1.00684		1.5625	1.58001	1.58906	1.3834	1.25427		792	1.61607	1.14705		792	1.59771	1.3687		792	1.22483	1.16341		792	1.00684	0.935492		5.45	1.6936e-07		5.45	3.02667e-08		5.45
12.15	18.0666	12.15	1524.3		12.15	54.3722	12.15	1863.6	12.15	3631.42		791	1.62227	791	1.61832	791	1.3264	791	1.11582		1.56448	1.59117	1.59311	1.44053	1.32124		791	1.62227	1.15163		791	1.61832	1.38642		791	1.3264	1.24931		791	1.11582	1.03663		5.5	1.71014e-07		5.5	3.05118e-08		5.5
12.17	14.1705	12.17	1522.86		12.17	51.2721	12.17	1861.59	12.17	3636.09		790	1.62484	790	1.62768	790	1.43557	790	1.23241		1.56646	1.59678	1.59538	1.49959	1.38943		790	1.62484	1.1585		790	1.62768	1.39483		790	1.43557	1.34817		790	1.23241	1.14482		5.55	1.72675e-07		5.55	3.07492e-08		5.55
12.19	12.3723	12.19	1520.88		12.19	46.7634	12.19	1854.75	12.19	3636.45		789	1.62524	789	1.63104	789	1.53193	789	1.34681		1.56844	1.59943	1.59659	1.55008	1.45341		789	1.62524	1.16881		789	1.63104	1.40324		789	1.53193	1.42261		789	1.34681	1.25099		5.6	1.74331e-07		5.6	3.09718e-08		5.6
12.21	14.67	12.21	1520.52		12.21	42.8987	12.21	1859.64	12.21	3630.8		788	1.62772	788	1.63472	788	1.57764	788	1.45281		1.57043	1.60225	1.59882	1.57403	1.51047		788	1.62772	1.17072		788	1.63472	1.4183		788	1.57764	1.48078		788	1.45281	1.34935		5.65	1.76012e-07		5.65	3.12123e-08		5.65
12.23	17.0676	12.23	1518.9		12.23	42.7699	12.23	1854.14	12.23	3638.46		787	1.62829	787	1.63576	787	1.59553	787	1.54522		1.57243	1.60378	1.60012	1.58394	1.55876		787	1.62829	1.16614		787	1.63576	1.41918		787	1.59553	1.5112		787	1.54522	1.43511		5.7	1.77653e-07		5.7	3.14529e-08		5.7
12.25	20.5641	12.25	1518.54		12.25	44.7022	12.25	1859.18	12.25	3624.99		786	1.62808	786	1.63576	786	1.60692	786	1.59316		1.57443	1.6048	1.60103	1.59059	1.58377		786	1.62808	1.18065		786	1.63576	1.42494		786	1.60692	1.52507		786	1.59316	1.4796		5.75	1.79204e-07		5.75	3.16777e-08		5.75
12.27	21.0636	12.27	1519.62		12.27	54.6215	12.27	1855.01	12.27	3631.62		785	1.62819	785	1.6363	785	1.61472	785	1.60692		1.57643	1.60609	1.6021	1.59546	1.59161		785	1.62819	1.18103		785	1.6363	1.42538		785	1.61472	1.52801		785	1.60692	1.49237		5.8	1.80896e-07		5.8	3.19019e-08		5.8
12.29	19.8648	12.29	1519.44		12.29	45.1923	12.29	1852.75	12.29	3643.91		784	1.62804	784	1.63578	784	1.61832	784	1.61689		1.57844	1.60685	1.60305	1.59826	1.59755		784	1.62804	1.16576		784	1.63578	1.43055		784	1.61832	1.53508		784	1.61689	1.50162		5.85	1.8255e-07		5.85	3.21374e-08		5.85
12.31	18.9657	12.31	1519.8		12.31	41.6966	12.31	1860.82	12.31	3629.72		783	1.62862	783	1.63674	783	1.62259	783	1.62044		1.58046	1.60835	1.60436	1.60138	1.60033		783	1.62862	1.17607		783	1.63674	1.43139		783	1.62259	1.53641		783	1.62044	1.50492		5.9	1.84206e-07		5.9	3.2375e-08		5.9
12.33	17.4672	12.33	1521.06		12.33	36.6074	12.33	1857.94	12.33	3641.8		782	1.62834	782	1.63649	782	1.62354	782	1.62871		1.58248	1.60926	1.60525	1.60288	1.60543		782	1.62834	1.17607		782	1.63649	1.43117		782	1.62354	1.54348		782	1.62871	1.51259		5.95	1.85901e-07		5.95	3.26058e-08		5.95
12.35	13.4712	12.35	1519.98		12.35	55.0623	12.35	1853.67	12.35	3625.14		781	1.62817	781	1.63703	781	1.62107	781	1.63139		1.58451	1.61055	1.60619	1.60268	1.60778		781	1.62817	1.17607		781	1.63703	1.43164		781	1.62107	1.54281		781	1.63139	1.51507		6	1.87556e-07		6	3.28265e-08		6
12.37	14.0706	12.37	1519.8		12.37	47.4027	12.37	1858.76	12.37	3634.4		780	1.62822	780	1.63678	780	1.62196	780	1.63464		1.58654	1.61147	1.60724	1.60415	1.61041		780	1.62822	1.186		780	1.63678	1.43143		780	1.62196	1.54562		780	1.63464	1.51809		6.05	1.89247e-07		6.05	3.306e-08		6.05
12.39	13.1715	12.39	1519.08		12.39	58.1467	12.39	1849.82	12.39	3622.01		779	1.62904	779	1.63686	779	1.62256	779	1.63473		1.58858	1.61254	1.60868	1.60548	1.61149		779	1.62904	1.18638		779	1.63686	1.43149		779	1.62256	1.54775		779	1.63473	1.51818		6.1	1.90913e-07		6.1	3.32896e-08		6.1
12.41	14.4702	12.41	1519.62		12.41	52.6462	12.41	1855.78	12.41	3618.26		778	1.62789	778	1.63659	778	1.62228	778	1.63511		1.59062	1.61344	1.60914	1.60637	1.61271		778	1.62789	1.17072		778	1.63659	1.43126		778	1.62228	1.54935		778	1.63511	1.51852		6.15	1.92558e-07		6.15	3.35157e-08		6.15
12.42	16.5681	12.42	1519.62		12.42	53.006	12.42	1851.72	12.42	3624.12		777	1.62738	777	1.63663	777	1.62197	777	1.6352		1.59266	1.6145	1.60993	1.60725	1.61379		777	1.62738	1.18523		777	1.63663	1.4313		777	1.62197	1.54735		777	1.6352	1.51861		6.2	1.94219e-07		6.2	3.37476e-08		6.2
12.44	17.4672	12.44	1519.44		12.44	53.2117	12.44	1855.78	12.44	3632.24		776	1.62651	776	1.63686	776	1.62138	776	1.63511		1.59472	1.61565	1.61054	1.60799	1.61478		776	1.62651	1.17951		776	1.63686	1.43149		776	1.62138	1.54882		776	1.63511	1.51852		6.25	1.95915e-07		6.25	3.39691e-08		6.25
12.46	17.667	12.46	1520.68		12.46	45.038	12.46	1846.79	12.46	3637.53		775	1.62565	775	1.63662	775	1.62022	775	1.63641		1.59677	1.61657	1.61115	1.60846	1.61647		775	1.62565	1.18409		775	1.63662	1.43128		775	1.62022	1.54748		775	1.63641	1.51973		6.3	1.97609e-07		6.3	3.42046e-08		6.3
12.48	18.666	12.48	1521.1		12.48	54.4968	12.48	1854.39	12.48	3645.5		774	1.62434	774	1.63733	774	1.61886	774	1.63659		1.59884	1.61797	1.61154	1.60882	1.6176		774	1.62434	1.17302		774	1.63733	1.43191		774	1.61886	1.55135		774	1.63659	1.5199		6.35	1.99276e-07		6.35	3.44418e-08		6.35
12.5	14.1705	12.5	1524.14		12.5	53.9828	12.5	1845.09	12.5	3622.68		773	1.62371	773	1.63673	773	1.6177	773	1.63613		1.60091	1.61872	1.61227	1.60928	1.61842		773	1.62371	1.18753		773	1.63673	1.43138		773	1.6177	1.55202		773	1.63613	1.51947		6.4	2.00977e-07		6.4	3.46698e-08		6.4
12.52	14.5701	12.52	1525.81		12.52	56.9129	12.52	1838.51	12.52	3629.98		772	1.62254	772	1.63537	772	1.61619	772	1.6365		1.60298	1.61909	1.61273	1.60957	1.61965		772	1.62254	1.18358		772	1.63537	1.43019		772	1.61619	1.55069		772	1.6365	1.51982		6.45	2.02653e-07		6.45	3.48883e-08		6.45
12.54	13.1715	12.54	1529.82		12.54	55.5764	12.54	1852.24	12.54	3634.19		771	1.62206	771	1.6344	771	1.61505	771	1.63678		1.60506	1.61966	1.61354	1.61005	1.62084		771	1.62206	1.18519		771	1.6344	1.42934		771	1.61505	1.55135		771	1.63678	1.52008		6.5	2.04341e-07		6.5	3.51151e-08		6.5
12.56	14.5701	12.56	1530.93		12.56	54.8567	12.56	1852.9	12.56	3626.79		770	1.62098	770	1.63354	770	1.61301	770	1.63741		1.60714	1.62029	1.61404	1.61007	1.6222		770	1.62098	1.18542		770	1.63354	1.42859		770	1.61301	1.55282		770	1.63741	1.52066		6.55	2.06e-07		6.55	3.53535e-08		6.55
12.58	18.7659	12.58	1530.79		12.58	53.0575	12.58	1852.13	12.58	3637.02		769	1.61918	769	1.6327	769	1.61255	769	1.6371		1.60923	1.62092	1.6142	1.61089	1.62311		769	1.61918	1.18604		769	1.6327	1.42786		769	1.61255	1.55242		769	1.6371	1.52037		6.6	2.07716e-07		6.6	3.55791e-08		6.6
12.6	18.666	12.6	1530.79		12.6	44.1127	12.6	1854.14	12.6	3630.8		768	1.61849	768	1.63163	768	1.61164	768	1.6369		1.61133	1.62145	1.61491	1.61148	1.62406		768	1.61849	1.18658		768	1.63163	1.42692		768	1.61164	1.54975		768	1.6369	1.52019		6.65	2.09393e-07		6.65	3.57974e-08		6.65
12.62	18.7659	12.62	1527.33		12.62	44.6782	12.62	1843.19	12.62	3615.02		767	1.61695	767	1.63119	767	1.61073	767	1.63601		1.61343	1.62229	1.61519	1.61208	1.62468		767	1.61695	1.18742		767	1.63119	1.42654		767	1.61073	1.54895		767	1.63601	1.51936		6.7	2.11086e-07		6.7	3.60258e-08		6.7
12.64	20.7639	12.64	1526.08		12.64	54.9081	12.64	1836.04	12.64	3636.61		766	1.61603	766	1.63007	766	1.61018	766	1.63547		1.61554	1.62279	1.61578	1.61285	1.62547		766	1.61603	1.18573		766	1.63007	1.42557		766	1.61018	1.55015		766	1.63547	1.51886		6.75	2.1279e-07		6.75	3.62531e-08		6.75
12.66	19.4652	12.66	1522.9		12.66	59.5168	12.66	1852.34	12.66	3629.72		765	1.61455	765	1.62973	765	1.6095	765	1.63498		1.61765	1.62368	1.6161	1.61357	1.62629		765	1.61455	1.18665		765	1.62973	1.42526		765	1.6095	1.54949		765	1.63498	1.51841		6.8	2.14503e-07		6.8	3.6479e-08		6.8
12.68	18.4662	12.68	1521.1		12.68	56.6827	12.68	1845.09	12.68	3635.99		764	1.61328	764	1.62845	764	1.60886	764	1.63457		1.61976	1.6241	1.61652	1.6143	1.62715		764	1.61328	1.18673		764	1.62845	1.42414		764	1.60886	1.54882		764	1.63457	1.51803		6.85	2.16181e-07		6.85	3.66904e-08		6.85
12.7	16.0686	12.7	1517.46		12.7	56.425	12.7	1867.59	12.7	3629.77		763	1.61209	763	1.62635	763	1.60804	763	1.63393		1.62189	1.62412	1.61698	1.61495	1.6279		763	1.61209	1.18581		763	1.62635	1.42231		763	1.60804	1.54975		763	1.63393	1.51743		6.9	2.17909e-07		6.9	3.69103e-08		6.9
12.72	14.9697	12.72	1516.92		12.72	53.3333	12.72	1862.7	12.72	3634.45		762	1.61084	762	1.62516	762	1.60758	762	1.63346		1.62402	1.62459	1.61741	1.61578	1.62873		762	1.61084	1.18488		762	1.62516	1.42127		762	1.60758	1.54762		762	1.63346	1.51699		6.95	2.19601e-07		6.95	3.71462e-08		6.95
12.74	13.8708	12.74	1514.4		12.74	49.3346	12.74	1865.32	12.74	3626.53		761	1.6095	761	1.624	761	1.60668	761	1.63274		1.62615	1.62507	1.6178	1.61639	1.62944		761	1.6095	1.18488		761	1.624	1.42026		761	1.60668	1.54668		761	1.63274	1.51822		7	2.21301e-07		7	3.73761e-08		7
12.76	13.671	12.76	1512.96		12.76	46.2701	12.76	1863.34	12.76	3633.93		760	1.60749	760	1.62229	760	1.60669	760	1.63217		1.62829	1.62529	1.61785	1.61745	1.63023		760	1.60749	1.18442		760	1.62229	1.41876		760	1.60669	1.54668		760	1.63217	1.51777		7.05	2.22993e-07		7.05	3.75947e-08		7.05
12.78	13.671	12.78	1512.78		12.78	44.3346	12.78	1864.33	12.78	3633.27		759	1.60646	759	1.62125	759	1.60569	759	1.63137		1.63043	1.62583	1.6184	1.61801	1.6309		759	1.60646	1.18265		759	1.62125	1.41785		759	1.60569	1.54575		759	1.63137	1.51702		7.1	2.24701e-07		7.1	3.78032e-08		7.1
12.8	15.8688	12.8	1511.7		12.8	43.5483	12.8	1865.32	12.8	3633.65		758	1.60497	758	1.61948	758	1.60464	758	1.63014		1.63259	1.62602	1.61872	1.61855	1.63136		758	1.60497	1.18158		758	1.61948	1.41631		758	1.60464	1.54468		758	1.63014	1.51582		7.15	2.26381e-07		7.15	3.80203e-08		7.15
12.82	18.4662	12.82	1512.24		12.82	38.5996	12.82	1862.35	12.82	3627.71		757	1.60308	757	1.61772	757	1.60357	757	1.62953		1.63474	1.62621	1.61883	1.61908	1.63213		757	1.60308	1.18019		757	1.61772	1.41477		757	1.60357	1.54375		757	1.62953	1.51537		7.2	2.28112e-07		7.2	3.82594e-08		7.2
12.84	18.666	12.84	1512.96		12.84	35.6304	12.84	1857.4	12.84	3628.43		756	1.60119	756	1.61627	756	1.60311	756	1.62897		1.6369	1.62656	1.61895	1.61992	1.63293		756	1.60119	1.17973		756	1.61627	1.41351		756	1.60311	1.54321		756	1.62897	1.51476		7.25	2.29804e-07		7.25	3.84802e-08		7.25
12.86	16.3683	12.86	1513.5		12.86	33.6509	12.86	1858.39	12.86	3634.5		755	1.59997	755	1.61495	755	1.60244	755	1.62816		1.63907	1.62696	1.6194	1.62065	1.63361		755	1.59997	1.17889		755	1.61495	1.41235		755	1.60244	1.54268		755	1.62816	1.51401		7.3	2.31497e-07		7.3	3.86957e-08		7.3
12.88	13.8708	12.88	1513.68		12.88	32.6612	12.88	1856.41	12.88	3629.46		754	1.59808	754	1.61245	754	1.60152	754	1.6272		1.64125	1.62679	1.61952	1.62126	1.63421		754	1.59808	1.17846		754	1.61245	1.41017		754	1.60152	1.5452		754	1.6272	1.51311		7.35	2.33204e-07		7.35	3.89219e-08		7.35
12.9	12.1725	12.9	1514.4		12.9	32.6612	12.9	1862.35	12.9	3629.51		753	1.59564	753	1.61048	753	1.60054	753	1.626		1.64343	1.62687	1.61936	1.62184	1.63469		753	1.59564	1.17666		753	1.61048	1.40844		753	1.60054	1.54255		753	1.626	1.51206		7.4	2.34922e-07		7.4	3.9148e-08		7.4
12.92	14.4702	12.92	1513.86		12.92	33.6509	12.92	1864.33	12.92	3631.57		752	1.59362	752	1.60872	752	1.59927	752	1.62501		1.64561	1.62706	1.61941	1.62227	1.63528		752	1.59362	1.17517		752	1.60872	1.40691		752	1.59927	1.54135		752	1.62501	1.51116		7.45	2.36637e-07		7.45	3.93705e-08		7.45
12.94	14.67	12.94	1513.14		12.94	37.6099	12.94	1860.37	12.94	3629.26		751	1.59188	751	1.60646	751	1.59828	751	1.62359		1.6478	1.627	1.6196	1.62285	1.63565		751	1.59188	1.17388		751	1.60646	1.40493		751	1.59828	1.54208		751	1.62359	1.50981		7.5	2.38337e-07		7.5	3.95869e-08		7.5
12.96	18.3663	12.96	1514.94		12.96	41.5688	12.96	1860.37	12.96	3631.62		750	1.58943	750	1.60471	750	1.597	750	1.62258		1.65	1.6272	1.61943	1.62328	1.63623		750	1.58943	1.17304		750	1.60471	1.4034		750	1.597	1.54084		750	1.62258	1.50696		7.55	2.4005e-07		7.55	3.98094e-08		7.55
12.98	21.4632	12.98	1514.94		12.98	46.5175	12.98	1852.46	12.98	3635.63		749	1.58686	749	1.6027	749	1.59571	749	1.6211		1.6522	1.62726	1.6192	1.62371	1.63658		749	1.58686	1.17219		749	1.6027	1.40165		749	1.59571	1.5396		749	1.6211	1.50598		7.6	2.4176e-07		7.6	4.00355e-08		7.6
13	22.0626	13	1515.3		13	48.4969	13	1846.52	13	3626.28		748	1.58402	748	1.60037	748	1.59486	748	1.62007		1.65441	1.62717	1.61883	1.62436	1.63715		748	1.58402	1.17004		748	1.60037	1.39962		748	1.59486	1.53878		748	1.62007	1.50419		7.65	2.43474e-07		7.65	4.02496e-08		7.65
13.02	20.1645	13.02	1516.38		13.02	47.5072	13.02	1839.59	13.02	3631.21		747	1.58078	747	1.59878	747	1.59399	747	1.61862		1.65663	1.62745	1.61826	1.62501	1.63751		747	1.58078	1.16866		747	1.59878	1.39823		747	1.59399	1.53794		747	1.61862	1.50168		7.7	2.45173e-07		7.7	4.04645e-08		7.7
13.04	19.3653	13.04	1515.3		13.04	42.5585	13.04	1834.64	13.04	3634.24		746	1.57834	746	1.59579	746	1.59215	746	1.61766		1.65885	1.62701	1.6181	1.62516	1.63813		746	1.57834	1.16789		746	1.59579	1.39562		746	1.59215	1.53616		746	1.61766	1.49881		7.75	2.4689e-07		7.75	4.06741e-08		7.75
13.06	17.8668	13.06	1513.32		13.06	36.6201	13.06	1832.66	13.06	3629.51		745	1.57605	745	1.59363	745	1.59101	745	1.61583		1.66107	1.627	1.618	1.62567	1.6383		745	1.57605	1.1682		745	1.59363	1.39373		745	1.59101	1.53507		745	1.61583	1.49479		7.8	2.48602e-07		7.8	4.08853e-08		7.8
13.08	18.5661	13.08	1512.78		13.08	31.6715	13.08	1830.68	13.08	3639.18		744	1.57361	744	1.58971	744	1.58992	744	1.61449		1.66331	1.62609	1.61784	1.6262	1.63872		744	1.57361	1.16635		744	1.58971	1.39031		744	1.58992	1.53401		744	1.61449	1.49441		7.85	2.50323e-07		7.85	4.11087e-08		7.85
13.1	19.4652	13.1	1514.22		13.1	29.692	13.1	1832.66	13.1	3630.8		743	1.57145	743	1.58631	743	1.58819	743	1.61289		1.66555	1.62545	1.61781	1.62641	1.63901		743	1.57145	1.16781		743	1.58631	1.38734		743	1.58819	1.53234		743	1.61289	1.49014		7.9	2.52037e-07		7.9	4.13192e-08		7.9
13.11	20.9637	13.11	1514.76		13.11	32.6612	13.11	1834.64	13.11	3633.78		742	1.56848	742	1.58415	742	1.58627	742	1.611		1.66779	1.62543	1.61737	1.62652	1.63915		742	1.56848	1.16558		742	1.58415	1.38545		742	1.58627	1.53049		742	1.611	1.48638		7.95	2.53739e-07		7.95	4.15229e-08		7.95
13.13	22.3623	13.13	1517.64		13.13	39.5893	13.13	1838.6	13.13	3641.75		741	1.56591	741	1.58116	741	1.58463	741	1.60906		1.67004	1.62499	1.61714	1.62677	1.63927		741	1.56591	1.16466		741	1.58116	1.38284		741	1.58463	1.5289		741	1.60906	1.48733		8	2.55497e-07		8	4.17336e-08		8
13.15	22.0626	13.15	1518.54		13.15	46.5175	13.15	1841.57	13.15	3633.65		740	1.56308	740	1.5774	740	1.58311	740	1.60776		1.6723	1.62416	1.61677	1.62709	1.63971		740	1.56308	1.16258		740	1.5774	1.37955		740	1.58311	1.52745		740	1.60776	1.485		8.05	2.57248e-07		8.05	4.19564e-08		8.05
13.17	24.0606	13.17	1517.82		13.17	51.4661	13.17	1844.54	13.17	3637.61		739	1.55984	739	1.57497	739	1.58117	739	1.60587		1.67456	1.624	1.61618	1.6272	1.63985		739	1.55984	1.15989		739	1.57497	1.37742		739	1.58117	1.52557		739	1.60587	1.48428		8.1	2.58975e-07		8.1	4.21625e-08		8.1
13.19	25.9587	13.19	1518.18		13.19	52.4559	13.19	1847.51	13.19	3639.59		738	1.557	738	1.57189	738	1.5796	738	1.60381		1.67683	1.62351	1.61581	1.62749	1.63991		738	1.557	1.15966		738	1.57189	1.37474		738	1.5796	1.52406		738	1.60381	1.48158		8.15	2.60713e-07		8.15	4.23665e-08		8.15
13.21	25.3593	13.21	1518.9		13.21	50.4764	13.21	1850.48	13.21	3634.64		737	1.55402	737	1.56848	737	1.57798	737	1.60191		1.6791	1.62285	1.61535	1.62776	1.64005		737	1.55402	1.15835		737	1.56848	1.37176		737	1.57798	1.52249		737	1.60191	1.47978		8.2	2.62446e-07		8.2	4.25778e-08		8.2
13.23	25.5591	13.23	1518.72		13.23	47.5072	13.23	1855.43	13.23	3634.64		736	1.55172	736	1.56468	736	1.57596	736	1.60034		1.68139	1.62198	1.61525	1.62782	1.64036		736	1.55172	1.15858		736	1.56468	1.36844		736	1.57596	1.52054		736	1.60034	1.47791		8.25	2.64176e-07		8.25	4.2785e-08		8.25
13.25	25.7589	13.25	1519.44		13.25	46.5175	13.25	1852.46	13.25	3634.64		735	1.54915	735	1.56169	735	1.57406	735	1.59836		1.68367	1.62153	1.61501	1.62794	1.64046		735	1.54915	1.15658		735	1.56169	1.36583		735	1.57406	1.51871		735	1.59836	1.47379		8.3	2.659e-07		8.3	4.29924e-08		8.3
13.27	23.0616	13.27	1520.88		13.27	47.5072	13.27	1850.48	13.27	3629.69		734	1.54603	734	1.55875	734	1.57226	734	1.59633		1.68597	1.62111	1.61448	1.62812	1.64053		734	1.54603	1.15512		734	1.55875	1.36326		734	1.57226	1.51698		734	1.59633	1.47208		8.35	2.67623e-07		8.35	4.31956e-08		8.35
13.29	23.8608	13.29	1519.44		13.29	50.4764	13.29	1847.51	13.29	3630.44		733	1.54266	733	1.55483	733	1.57016	733	1.5943		1.68827	1.62017	1.61382	1.62814	1.64061		733	1.54266	1.15551		733	1.55483	1.35983		733	1.57016	1.51495		733	1.5943	1.46957		8.4	2.69351e-07		8.4	4.34062e-08		8.4
13.31	25.1595	13.31	1518.54		13.31	53.4456	13.31	1848.5	13.31	3634.14		732	1.53996	732	1.55239	732	1.56857	732	1.59206		1.69057	1.62001	1.61351	1.62843	1.64058		732	1.53996	1.15443		732	1.55239	1.35771		732	1.56857	1.51341		732	1.59206	1.46701		8.45	2.71086e-07		8.45	4.36132e-08		8.45
13.33	27.3573	13.33	1517.82		13.33	56.4148	13.33	1849.49	13.33	3641.08		731	1.53699	731	1.54888	731	1.56588	731	1.58989		1.69289	1.61928	1.61305	1.62814	1.64058		731	1.53699	1.15312		731	1.54888	1.35464		731	1.56588	1.51082		731	1.58989	1.46341		8.5	2.72816e-07		8.5	4.38172e-08		8.5
13.35	29.7549	13.35	1526.05		13.35	59.384	13.35	1854.44	13.35	3642.11		730	1.53266	730	1.54428	730	1.56407	730	1.58752		1.69521	1.61799	1.61189	1.62832	1.64048		730	1.53266	1.15474		730	1.54428	1.35062		730	1.56407	1.50907		730	1.58752	1.46455		8.55	2.74545e-07		8.55	4.40289e-08		8.55
13.37	31.2534	13.37	1526.05		13.37	61.3635	13.37	1856.41	13.37	3638.77		729	1.53009	729	1.54119	729	1.56172	729	1.58541		1.69753	1.61747	1.61164	1.62821	1.64051		729	1.53009	1.15174		729	1.54119	1.34792		729	1.56172	1.50681		729	1.58541	1.46159		8.6	2.76292e-07		8.6	4.42247e-08		8.6
13.39	31.9527	13.39	1535.71		13.39	64.3327	13.39	1860.37	13.39	3656.4		728	1.52728	728	1.53793	728	1.55964	728	1.58291		1.69986	1.61687	1.61126	1.62824	1.64034		728	1.52728	1.15258		728	1.53793	1.34507		728	1.55964	1.5048		728	1.58291	1.46033		8.65	2.7799e-07		8.65	4.44256e-08		8.65
13.41	32.1525	13.41	1547.61		13.41	68.2916	13.41	1870.27	13.41	3644.68		727	1.52306	727	1.53403	727	1.55707	727	1.58057		1.7022	1.61593	1.61014	1.62802	1.64026		727	1.52306	1.14928		727	1.53403	1.34166		727	1.55707	1.50232		727	1.58057	1.46025		8.7	2.79744e-07		8.7	4.4639e-08		8.7
13.43	32.5521	13.43	1531.25		13.43	72.2505	13.43	1878.19	13.43	3651		726	1.51833	726	1.53078	726	1.55468	726	1.57783		1.70455	1.61533	1.60875	1.62789	1.63996		726	1.51833	1.15266		726	1.53078	1.33883		726	1.55468	1.50002		726	1.57783	1.45725		8.75	2.81481e-07		8.75	4.48424e-08		8.75
13.45	37.647	13.45	1534.97		13.45	76.2095	13.45	1883.14	13.45	3653.01		725	1.5155	725	1.52766	725	1.55229	725	1.57528		1.7069	1.61479	1.60835	1.62776	1.63977		725	1.5155	1.14843		725	1.52766	1.3361		725	1.55229	1.49771		725	1.57528	1.4572		8.8	2.83218e-07		8.8	4.50327e-08		8.8
13.47	44.5401	13.47	1537.2		13.47	80.1684	13.47	1888.09	13.47	3666.63		724	1.51256	724	1.52428	724	1.55017	724	1.57269		1.70925	1.61412	1.6079	1.62777	1.63955		724	1.51256	1.14912		724	1.52428	1.33315		724	1.55017	1.49566		724	1.57269	1.4544		8.85	2.84967e-07		8.85	4.52343e-08		8.85
13.49	51.5331	13.49	1539.43		13.49	84.1273	13.49	1894.02	13.49	3670.59		723	1.50878	723	1.52077	723	1.54733	723	1.57001		1.71162	1.61337	1.607	1.6274	1.63928		723	1.50878	1.1462		723	1.52077	1.33008		723	1.54733	1.49292		723	1.57001	1.45185		8.9	2.86698e-07		8.9	4.54303e-08		8.9
13.51	58.5262	13.51	1544.64		13.51	92.0452	13.51	1896.99	13.51	3654.24		722	1.50353	722	1.51752	722	1.54471	722	1.5675		1.71399	1.61277	1.60531	1.62715	1.63911		722	1.50353	1.14712		722	1.51752	1.32725		722	1.54471	1.49039		722	1.5675	1.45298		8.95	2.88439e-07		8.95	4.56343e-08		8.95
13.53	65.1196	13.53	1547.61		13.53	103.922	13.53	1897.98	13.53	3661.54		721	1.49975	721	1.51468	721	1.54235	721	1.5646		1.71637	1.61238	1.60441	1.62704	1.63873		721	1.49975	1.1482		721	1.51468	1.32477		721	1.54235	1.48812		721	1.5646	1.45065		9	2.90169e-07		9	4.58378e-08		9
13.55	71.5132	13.55	1552.82		13.55	119.758	13.55	1901.94	13.55	3672.59		720	1.49481	720	1.51212	720	1.53943	720	1.56195		1.71875	1.61213	1.60287	1.62662	1.63848		720	1.49481	1.14335		720	1.51212	1.32252		720	1.53943	1.48529		720	1.56195	1.44859		9.05	2.91927e-07		9.05	4.60315e-08		9.05
13.57	76.1086	13.57	1557.28		13.57	138.563	13.57	1901.94	13.57	3664.47		719	1.49091	719	1.50766	719	1.53677	719	1.55894		1.72114	1.61087	1.60189	1.62635	1.63803		719	1.49091	1.14335		719	1.50766	1.31863		719	1.53677	1.48274		719	1.55894	1.4485		9.1	2.93671e-07		9.1	4.6234e-08		9.1
13.59	81.3034	13.59	1569.92		13.59	158.357	13.59	1907.88	13.59	3687.14		718	1.48653	718	1.50474	718	1.53399	718	1.5564		1.72354	1.61043	1.60066	1.62601	1.63784		718	1.48653	1.14097		718	1.50474	1.31608		718	1.53399	1.48005		718	1.5564	1.44769		9.15	2.95422e-07		9.15	4.64503e-08		9.15
13.61	89.3953	13.61	1574.38		13.61	181.121	13.61	1915.8	13.61	3696.03		717	1.48113	717	1.50012	717	1.53138	717	1.55352		1.72594	1.60907	1.59886	1.62575	1.63747		717	1.48113	1.14174		717	1.50012	1.31204		717	1.53138	1.47753		717	1.55352	1.44617		9.2	2.97183e-07		9.2	4.6635e-08		9.2
13.63	98.686	13.63	1578.1		13.63	188.912	13.63	1924.71	13.63	3709.5		716	1.4774	716	1.49575	716	1.52882	716	1.55069		1.72835	1.60785	1.59796	1.62553	1.63711		716	1.4774	1.13889		716	1.49575	1.31265		716	1.52882	1.47506		716	1.55069	1.44344		9.25	2.98927e-07		9.25	4.68248e-08		9.25
13.65	109.375	13.65	1594.45		13.65	227.793	13.65	1930.64	13.65	3732.69		715	1.47301	715	1.49145	715	1.5259	715	1.54779		1.73077	1.60666	1.5967	1.62511	1.63672		715	1.47301	1.13643		715	1.49145	1.30886		715	1.5259	1.47224		715	1.54779	1.44509		9.3	3.00675e-07		9.3	4.70266e-08		9.3
13.67	124.66	13.67	1599.66		13.67	233.139	13.67	1940.54	13.67	3745.64		714	1.46852	714	1.48751	714	1.52312	714	1.54494		1.73319	1.60566	1.59538	1.62476	1.63636		714	1.46852	1.13397		714	1.48751	1.30559		714	1.52312	1.46956		714	1.54494	1.44285		9.35	3.0241e-07		9.35	4.72355e-08		9.35
13.69	142.842	13.69	1616.02		13.69	294.861	13.69	1946.48	13.69	3770.37		713	1.4651	713	1.48333	713	1.52007	713	1.54186		1.73562	1.60453	1.59463	1.62427	1.63587		713	1.4651	1.13228		713	1.48333	1.3018		713	1.52007	1.46662		713	1.54186	1.44186		9.4	3.04175e-07		9.4	4.74302e-08		9.4
13.71	164.62	13.71	1636.84		13.71	284.169	13.71	1948.46	13.71	3805.51		712	1.46151	712	1.47803	712	1.51783	712	1.53882		1.73806	1.60278	1.5938	1.62422	1.63541		712	1.46151	1.12951		712	1.47803	1.29715		712	1.51783	1.46446		712	1.53882	1.44209		9.45	3.05927e-07		9.45	4.76102e-08		9.45
13.73	187.997	13.73	1626.43		13.73	351.238	13.73	1964.3	13.73	3834.23		711	1.45737	711	1.47445	711	1.51491	711	1.53601		1.74051	1.60196	1.59266	1.62379	1.63506		711	1.45737	1.12628		711	1.47445	1.29853		711	1.51491	1.46164		711	1.53601	1.44034		9.5	3.0768e-07		9.5	4.78093e-08		9.5
13.75	215.17	13.75	1653.93		13.75	381.856	13.75	2015.76	13.75	3927.2		710	1.45298	710	1.46953	710	1.51204	710	1.53312		1.74296	1.60041	1.59138	1.6234	1.63468		710	1.45298	1.1239		710	1.46953	1.29198		710	1.51204	1.45887		710	1.53312	1.43683		9.55	3.09428e-07		9.55	4.8011e-08		9.55
13.77	240.644	13.77	1681.36		13.77	418.307	13.77	2165.21	13.77	4007.87		709	1.4501	709	1.46592	709	1.50912	709	1.53032		1.74542	1.59957	1.59092	1.62297	1.63434		709	1.4501	1.12266		709	1.46592	1.29112		709	1.50912	1.45606		709	1.53032	1.43765		9.6	3.11173e-07		9.6	4.81961e-08		9.6
13.79	275.077	13.79	1714.27		13.79	476.628	13.79	2442.34	13.79	4134.16		708	1.44698	708	1.4615	708	1.5064	708	1.52728		1.74788	1.59829	1.59033	1.62266	1.63386		708	1.44698	1.1192		708	1.4615	1.28957		708	1.5064	1.45343		708	1.52728	1.43594		9.65	3.12924e-07		9.65	4.83913e-08		9.65
13.8	313.62	13.8	1742.39		13.8	541.752	13.8	2241.26	13.8	3871.92		707	1.44313	707	1.45781	707	1.5038	707	1.52459		1.75035	1.5974	1.58934	1.6224	1.63358		707	1.44313	1.11628		707	1.45781	1.28406		707	1.5038	1.45092		707	1.52459	1.43458		9.7	3.14622e-07		9.7	4.85774e-08		9.7
13.82	374.839	13.82	1830.88		13.82	698.732	13.82	2462.71	13.82	4033.15		706	1.44025	706	1.45417	706	1.50079	706	1.52148		1.75283	1.59653	1.58887	1.62192	1.63306		706	1.44025	1.11405		706	1.45417	1.28974		706	1.50079	1.44802		706	1.52148	1.43368		9.75	3.16435e-07		9.75	4.87772e-08		9.75
13.84	484.002	13.84	1917.29		13.84	869.32	13.84	2696.53	13.84	4221.72		705	1.43828	705	1.45005	705	1.49827	705	1.5186		1.75532	1.5954	1.58891	1.62171	1.63268		705	1.43828	1.11349		705	1.45005	1.28406		705	1.49827	1.44558		705	1.5186	1.43293		9.8	3.18196e-07		9.8	4.89778e-08		9.8
13.86	614.639	13.86	2017.2		13.86	1054	13.86	2921.7	13.86	4437.07		704	1.43451	704	1.44645	704	1.49553	704	1.51592		1.75781	1.59455	1.58795	1.62138	1.63239		704	1.43451	1.11056		704	1.44645	1.28302		704	1.49553	1.44294		704	1.51592	1.43037		9.85	3.19947e-07		9.85	4.91633e-08		9.85
13.88	729.171	13.88	2155.13		13.88	1198.83	13.88	3103.97	13.88	4772.62		703	1.43213	703	1.44399	703	1.49279	703	1.51306		1.76031	1.59433	1.58777	1.62104	1.63201		703	1.43213	1.10872		703	1.44399	1.28544		703	1.49279	1.44209		703	1.51306	1.4297		9.9	3.21727e-07		9.9	4.93517e-08		9.9
13.9	834.754	13.9	2234.93		13.9	1333.46	13.9	3228.1	13.9	4920.74		702	1.43	702	1.43995	702	1.49022	702	1.51011		1.76282	1.59323	1.58772	1.6208	1.63158		702	1.43	1.10706		702	1.43995	1.28182		702	1.49022	1.43956		702	1.51011	1.42693		9.95	3.2349e-07		9.95	4.95379e-08		9.95
13.92	931.748	13.92	2346.79		13.92	1413.06	13.92	3282.54	13.92	5038.1		701	1.42689	701	1.43744	701	1.4879	701	1.50763		1.76534	1.59297	1.58712	1.62069	1.6314		701	1.42689	1.10465		701	1.43744	1.28199		701	1.4879	1.43729		701	1.50763	1.42462		10	3.25271e-07		10	4.97381e-08		10
13.94	988.298	13.94	2400.51		13.94	1440.41	13.94	3270.17	13.94	5028.41		700	1.42582	700	1.43459	700	1.48548	700	1.50477		1.76786	1.59253	1.58765	1.62053	1.63102		700	1.42582	1.10382		700	1.43459	1.28475		700	1.48548	1.43862		700	1.50477	1.42587		10.05	3.27045e-07		10.05	4.99182e-08
13.96	1019.44	13.96	2424.08		13.96	1402.24	13.96	3189.34	13.96	4912.76		699	1.42368	699	1.43188	699	1.48293	699	1.50204								699	1.42368	1.10215		699	1.43188	1.28457		699	1.48293	1.43795		699	1.50204	1.42332		10.1	3.28817e-07		10.1	5.00986e-08
13.98	1030.53	13.98	2386.38		13.98	1292.85	13.98	3047.06	13.98	4787.43		698	1.42151	698	1.42894	698	1.47997	698	1.49976								698	1.42151	1.10047		698	1.42894	1.28406		698	1.47997	1.43515		698	1.49976	1.42317		10.15	3.30569e-07		10.15	5.02869e-08
14	982.571	14	2278.29		14	1132.2	14	2852.83	14	4548.16		697	1.42124	697	1.42678	697	1.47784	697	1.49736								697	1.42124	1.10026		697	1.42678	1.28664		697	1.47784	1.43115		697	1.49736	1.42091		10.2	3.32333e-07		10.2	5.0474e-08
14.02	913.494	14.02	2179.32		14.02	928.816	14.02	2619.83	14.02	4334.52		696	1.42005	696	1.42449	696	1.47569	696	1.49495								696	1.42005	1.09934		696	1.42449	1.28681		696	1.47569	1.42902		696	1.49495	1.41656		10.25	3.34093e-07		10.25	5.06592e-08
14.04	803.258	14.04	2092.92		14.04	734.697	14.04	2379.41	14.04	4149.37		695	1.41814	695	1.42319	695	1.47356	695	1.49252								695	1.41814	1.09786		695	1.42319	1.28561		695	1.47356	1.42888		695	1.49252	1.41626		10.3	3.35872e-07		10.3	5.08486e-08
14.06	672.979	14.06	2007.77		14.06	598.615	14.06	2160.84	14.06	3996.12		694	1.41688	694	1.42072	694	1.47143	694	1.49046								694	1.41688	1.09688		694	1.42072	1.28561		694	1.47143	1.42501		694	1.49046	1.41626		10.35	3.37617e-07		10.35	5.10421e-08
14.08	554.041	14.08	1912.45		14.08	470.795	14.08	1994.65	14.08	3858.25		693	1.41623	693	1.41931	693	1.46966	693	1.48842								693	1.41623	1.09637		693	1.41931	1.2844		693	1.46966	1.42688		693	1.48842	1.41446		10.4	3.39423e-07		10.4	5.12424e-08
14.1	386.395	14.1	1841.82		14.1	389.147	14.1	2008.83	14.1	3979.16		692	1.41641	692	1.41831	692	1.4676	692	1.48614								692	1.41641	1.09651		692	1.41831	1.28337		692	1.4676	1.42501		692	1.48614	1.41611		10.45	3.41184e-07		10.45	5.14261e-08
14.12	288.542	14.12	1748.56		14.12	303.124	14.12	1892.05	14.12	3842.43		691	1.41597	691	1.41661	691	1.46559	691	1.48443								691	1.41597	1.09617		691	1.41661	1.28406		691	1.46559	1.42115		691	1.48443	1.41307		10.5	3.42959e-07		10.5	5.16033e-08
14.14	217.28	14.14	1682.89		14.14	252.579	14.14	1869.28	14.14	3789.11		690	1.41608	690	1.41598	690	1.46391	690	1.48238								690	1.41608	1.09625		690	1.41598	1.28802		690	1.46391	1.42128		690	1.48238	1.41191		10.55	3.44773e-07		10.55	5.17742e-08
14.16	175.413	14.16	1648.55		14.16	222.69	14.16	1879.18	14.16	3731.68		689	1.41623	689	1.4136	689	1.46229	689	1.48066								689	1.41623	1.09638		689	1.4136	1.28586		689	1.46229	1.42155		689	1.48066	1.4137		10.6	3.46565e-07		10.6	5.19611e-08
14.18	135.774	14.18	1685.64		14.18	201.906	14.18	1905.9	14.18	3722.11		688	1.4161	688	1.41346	688	1.46089	688	1.47907								688	1.4161	1.09627		688	1.41346	1.28573		688	1.46089	1.41848		688	1.47907	1.41227		10.65	3.48326e-07		10.65	5.21527e-08
14.2	130.875	14.2	1636.87		14.2	188.049	14.2	1914.81	14.2	3685.19		687	1.41619	687	1.4136	687	1.45946	687	1.47749								687	1.41619	1.09634		687	1.4136	1.28585		687	1.45946	1.42075		687	1.47749	1.41092		10.7	3.50096e-07		10.7	5.23303e-08
14.22	105.042	14.22	1604.59		14.22	175.183	14.22	1915.8	14.22	3671.52		686	1.41647	686	1.41222	686	1.45792	686	1.47613								686	1.41647	1.09656		686	1.41222	1.2846		686	1.45792	1.41728		686	1.47613	1.40958		10.75	3.51879e-07		10.75	5.25034e-08
14.24	101.034	14.24	1617.64		14.24	162.316	14.24	1909.86	14.24	3672.89		685	1.4191	685	1.41165	685	1.45651	685	1.47484								685	1.4191	1.0986		685	1.41165	1.28409		685	1.45651	1.41768		685	1.47484	1.40877		10.8	3.53666e-07		10.8	5.26908e-08
14.26	85.4453	14.26	1592.91		14.26	152.419	14.26	1902.93	14.26	3654.44		684	1.4196	684	1.41186	684	1.45569	684	1.47362								684	1.4196	1.09899		684	1.41186	1.28428		684	1.45569	1.41714		684	1.47362	1.40635		10.85	3.55358e-07		10.85	5.28633e-08
14.28	76.983	14.28	1597.72		14.28	144.501	14.28	1895.01	14.28	3648.5		683	1.42144	683	1.41258	683	1.4545	683	1.47236								683	1.42144	1.10041		683	1.41258	1.28493		683	1.4545	1.41594		683	1.47236	1.40599		10.9	3.57137e-07		10.9	5.30409e-08
14.3	72.6121	14.3	1577.11		14.3	136.583	14.3	1886.11	14.3	3644.54		682	1.42299	682	1.41286	682	1.45344	682	1.47117								682	1.42299	1.10162		682	1.41286	1.28519		682	1.45344	1.41141		682	1.47117	1.40447		10.95	3.58894e-07		10.95	5.32127e-08
14.32	61.8229	14.32	1555.82		14.32	127.676	14.32	1880.17	14.32	3642.56		681	1.42379	681	1.41394	681	1.45281	681	1.47055								681	1.42379	1.10224		681	1.41394	1.28617		681	1.45281	1.41608		681	1.47055	1.40626		11	3.60663e-07		11	5.34073e-08
14.34	54.8299	14.34	1562		14.34	116.789	14.34	1869.28	14.34	3637.61		680	1.42596	680	1.41518	680	1.45241	680	1.46966								680	1.42596	1.10393		680	1.41518	1.2873		680	1.45241	1.41394		680	1.46966	1.40447		11.05	3.62471e-07		11.05	5.35967e-08
14.36	51.4332	14.36	1570.93		14.36	106.891	14.36	1861.36	14.36	3634.64		679	1.42852	679	1.41734	679	1.45149	679	1.46915								679	1.42852	1.10591		679	1.41734	1.28926		679	1.45149	1.41474		679	1.46915	1.40411		11.1	3.64251e-07		11.1	5.37607e-08
14.38	48.1365	14.38	1559.94		14.38	97.9836	14.38	1860.37	14.38	3633.65		678	1.43042	678	1.41801	678	1.45084	678	1.46861								678	1.43042	1.10739		678	1.41801	1.28986		678	1.45084	1.41608		678	1.46861	1.40348		11.15	3.66049e-07		11.15	5.39262e-08
14.4	44.9397	14.4	1550.32		14.4	92.0452	14.4	1861.36	14.4	3633.65		677	1.43297	677	1.41928	677	1.45095	677	1.46784								677	1.43297	1.10937		677	1.41928	1.29101		677	1.45095	1.4145		677	1.46784	1.40259		11.2	3.67831e-07		11.2	5.40981e-08
14.42	40.3443	14.42	1537.96		14.42	88.0863	14.42	1857.4	14.42	3636.62		676	1.43465	676	1.42061	676	1.45054	676	1.46776								676	1.43465	1.11067		676	1.42061	1.29223		676	1.45054	1.41394		676	1.46776	1.40259		11.25	3.69593e-07		11.25	5.4285e-08
14.44	36.4482	14.44	1537.27		14.44	81.1581	14.44	1855.43	14.44	3640.58		675	1.43803	675	1.42279	675	1.45003	675	1.46754								675	1.43803	1.11329		675	1.42279	1.2942		675	1.45003	1.41888		675	1.46754	1.40259		11.3	3.71393e-07		11.3	5.44638e-08
14.46	32.1525	14.46	1553.76		14.46	73.2403	14.46	1851.47	14.46	3640.58		674	1.4407	674	1.4249	674	1.45035	674	1.46722								674	1.4407	1.11537		674	1.4249	1.29612		674	1.45035	1.41541		674	1.46722	1.39873		11.35	3.73177e-07		11.35	5.46328e-08
14.48	25.659	14.48	1545.52		14.48	61.3635	14.48	1852.46	14.48	3637.61		673	1.44202	673	1.42742	673	1.45012	673	1.46749								673	1.44202	1.11639		673	1.42742	1.29842		673	1.45012	1.41541		673	1.46749	1.39869		11.4	3.74949e-07		11.4	5.47968e-08
14.49	23.9607	14.49	1524.91		14.49	49.4867	14.49	1851.47	14.49	3641.57		672	1.44517	672	1.42923	672	1.45029	672	1.46756								672	1.44517	1.11884		672	1.42923	1.30005		672	1.45029	1.41354		672	1.46756	1.39884		11.45	3.76708e-07		11.45	5.4976e-08
14.51	21.5631	14.51	1531.09		14.51	41.5688	14.51	1852.46	14.51	3637.61		671	1.44777	671	1.43119	671	1.45067	671	1.4679								671	1.44777	1.11882		671	1.43119	1.30184		671	1.45067	1.41394		671	1.4679	1.39719		11.5	3.78509e-07		11.5	5.51479e-08
14.53	20.4642	14.53	1520.79		14.53	37.6099	14.53	1854.44	14.53	3638.6		670	1.45014	670	1.43489	670	1.45136	670	1.46895								670	1.45014	1.11967		670	1.43489	1.3052		670	1.45136	1.41309		670	1.46895	1.39809		11.55	3.80264e-07		11.55	5.53188e-08
14.55	18.2664	14.55	1529.03		14.55	37.6099	14.55	1853.45	14.55	3637.61		669	1.45249	669	1.4371	669	1.45243	669	1.46975								669	1.45249	1.12051		669	1.4371	1.3072		669	1.45243	1.41568		669	1.46975	1.39577		11.6	3.82064e-07		11.6	5.54992e-08
14.57	15.3693	14.57	1527.66		14.57	40.5791	14.57	1847.51	14.57	3634.64		668	1.45538	668	1.43971	668	1.45288	668	1.47042								668	1.45538	1.12074		668	1.43971	1.30958		668	1.45288	1.41434		668	1.47042	1.3963		11.65	3.8384e-07		11.65	5.56711e-08
14.59	15.9687	14.59	1518.73		14.59	43.5483	14.59	1850.48	14.59	3626.72		667	1.45697	667	1.44135	667	1.45318	667	1.47101								667	1.45697	1.12097		667	1.44135	1.30886		667	1.45318	1.41648		667	1.47101	1.39614		11.7	3.85643e-07		11.7	5.58502e-08
14.61	15.3693	14.61	1518.73		14.61	43.5483	14.61	1846.52	14.61	3623.75		666	1.45873	666	1.44473	666	1.45411	666	1.47161								666	1.45873	1.12136		666	1.44473	1.30972		666	1.45411	1.41554		666	1.47161	1.39674		11.75	3.87416e-07		11.75	5.60079e-08
14.63	14.3703	14.63	1527.66		14.63	42.5585	14.63	1847.51	14.63	3619.79		665	1.45907	665	1.44673	665	1.4553	665	1.47341								665	1.45907	1.11967		665	1.44673	1.31145		665	1.4553	1.41488		665	1.47341	1.39644		11.8	3.89212e-07		11.8	5.61804e-08
14.65	15.4692	14.65	1509		14.65	41.5688	14.65	1844.54	14.65	3615.84		664	1.46114	664	1.4492	664	1.4569	664	1.47451								664	1.46114	1.1232		664	1.4492	1.31145		664	1.4569	1.41821		664	1.47451	1.39749		11.85	3.91011e-07		11.85	5.63709e-08
14.67	15.0696	14.67	1510.44		14.67	39.5893	14.67	1842.56	14.67	3616.83		663	1.46165	663	1.45192	663	1.45754	663	1.47533								663	1.46165	1.12067		663	1.45192	1.31179		663	1.45754	1.41888		663	1.47533	1.39711		11.9	3.92772e-07		11.9	5.65347e-08
14.69	14.5701	14.69	1510.08		14.69	38.5996	14.69	1843.55	14.69	3622.76		662	1.46184	662	1.45404	662	1.4586	662	1.47643								662	1.46184	1.12174		662	1.45404	1.31593		662	1.4586	1.41808		662	1.47643	1.39622		11.95	3.94584e-07		11.95	5.67214e-08
14.71	12.7719	14.71	1511.16		14.71	36.6201	14.71	1847.51	14.71	3625.73		661	1.46187	661	1.45434	661	1.45975	661	1.47739								661	1.46187	1.12082		661	1.45434	1.3161		661	1.45975	1.41728		661	1.47739	1.39627		12	3.96356e-07		12	5.68888e-08
14.73	11.8728	14.73	1511.52		14.73	32.6612	14.73	1846.52	14.73	3626.72		660	1.46269	660	1.45375	660	1.4616	660	1.47941								660	1.46269	1.12043		660	1.45375	1.31334		660	1.4616	1.41914		660	1.47941	1.39702		12.05	3.98152e-07		12.05	5.70578e-08
14.75	12.9717	14.75	1512.6		14.75	27.7125	14.75	1848.5	14.75	3629.69		659	1.46535	659	1.45427	659	1.46263	659	1.48053								659	1.46535	1.12051		659	1.45427	1.3049		659	1.46263	1.42021		659	1.48053	1.39684		12.1	3.99979e-07		12.1	5.7229e-08
14.77	14.5701	14.77	1512.6		14.77	24.7433	14.77	1847.51	14.77	3630.68		658	1.46689	658	1.45447	658	1.46355	658	1.48208								658	1.46689	1.11867		658	1.45447	1.31403		658	1.46355	1.41928		658	1.48208	1.39648		12.15	4.01762e-07		12.15	5.7401e-08
14.79	15.2694	14.79	1511.52		14.79	22.7639	14.79	1847.51	14.79	3628.7		657	1.47099	657	1.45449	657	1.46532	657	1.48389								657	1.47099	1.1229		657	1.45449	1.31403		657	1.46532	1.41728		657	1.48389	1.39475		12.2	4.03558e-07		12.2	5.75633e-08
14.81	15.9687	14.81	1511.7		14.81	23.7536	14.81	1841.57	14.81	3629.69		656	1.46958	656	1.45466	656	1.46665	656	1.48515								656	1.46958	1.11882		656	1.45466	1.30301		656	1.46665	1.42054		656	1.48515	1.39591		12.25	4.05338e-07		12.25	5.77217e-08
14.83	15.0696	14.83	1513.14		14.83	24.7433	14.83	1843.55	14.83	3630.68		655	1.46842	655	1.45441	655	1.4679	655	1.48653								655	1.46842	1.1229		655	1.45441	1.30955		655	1.4679	1.41815		655	1.48653	1.39478		12.3	4.07123e-07		12.3	5.78991e-08
14.85	12.1725	14.85	1513.5		14.85	24.7433	14.85	1843.55	14.85	3632.66		654	1.47022	654	1.45373	654	1.46853	654	1.48763								654	1.47022	1.12028		654	1.45373	1.31782		654	1.46853	1.42048		654	1.48763	1.39361		12.35	4.08918e-07		12.35	5.8071e-08
14.87	9.3753	14.87	1512.06		14.87	25.7331	14.87	1842.56	14.87	3626.72		653	1.46842	653	1.4532	653	1.47014	653	1.48923								653	1.46842	1.1189		653	1.4532	1.3173		653	1.47014	1.42195		653	1.48923	1.39242		12.4	4.107e-07		12.4	5.82299e-08
14.89	8.0766	14.89	1512.6		14.89	26.7228	14.89	1840.58	14.89	3626.72		652	1.46612	652	1.4527	652	1.47101	652	1.49037								652	1.46612	1.11913		652	1.4527	1.31696		652	1.47101	1.42101		652	1.49037	1.393		12.45	4.12488e-07		12.45	5.83755e-08
14.91	7.5771	14.91	1512.06		14.91	28.7023	14.91	1840.58	14.91	3627.71		651	1.46394	651	1.45169	651	1.47171	651	1.49109								651	1.46394	1.11544		651	1.45169	1.31593		651	1.47171	1.41996		651	1.49109	1.39416		12.5	4.14269e-07		12.5	5.85297e-08
14.93	7.1775	14.93	1511.88		14.93	31.6715	14.93	1837.61	14.93	3631.67		650	1.46266	650	1.45079	650	1.47192	650	1.49229								650	1.46266	1.11744		650	1.45079	1.31455		650	1.47192	1.42016		650	1.49229	1.39361		12.55	4.16075e-07		12.55	5.87081e-08
14.95	6.9777	14.95	1510.98		14.95	34.6407	14.95	1838.6	14.95	3627.71		649	1.46471	649	1.4493	649	1.47302	649	1.49325								649	1.46471	1.11597		649	1.4493	1.30645		649	1.47302	1.42123		649	1.49325	1.39128		12.6	4.17881e-07		12.6	5.88796e-08
14.97	7.2774	14.97	1510.26		14.97	37.6099	14.97	1834.64	14.97	3624.74		648	1.46458	648	1.44775	648	1.47358	648	1.4932								648	1.46458	1.1139		648	1.44775	1.3161		648	1.47358	1.42176		648	1.4932	1.38922		12.65	4.19642e-07		12.65	5.90277e-08
14.99	9.77491	14.99	1510.62		14.99	38.5996	14.99	1831.67	14.99	3628.7		647	1.46266	647	1.44597	647	1.47316	647	1.49306								647	1.46266	1.11444		647	1.44597	1.3235		647	1.47316	1.42136		647	1.49306	1.39193		12.7	4.21438e-07		12.7	5.92071e-08
15.01	9.3753	15.01	1509.18		15.01	38.5996	15.01	1831.67	15.01	3631.67		646	1.45881	646	1.44399	646	1.47366	646	1.49342								646	1.45881	1.11544		646	1.44399	1.30817		646	1.47366	1.42184		646	1.49342	1.39074		12.75	4.2324e-07		12.75	5.93682e-08
15.03	9.675	15.03	1509.54		15.03	36.6201	15.03	1830.68	15.03	3629.69		645	1.45779	645	1.44184	645	1.47332	645	1.49327								645	1.45779	1.11467		645	1.44184	1.3173		645	1.47332	1.42151		645	1.49327	1.38803		12.8	4.25024e-07		12.8	5.95256e-08
15.05	8.4762	15.05	1507.56		15.05	32.6612	15.05	1832.66	15.05	3628.7		644	1.45805	644	1.43935	644	1.47257	644	1.49267								644	1.45805	1.11382		644	1.43935	1.31265		644	1.47257	1.42079		644	1.49267	1.39148		12.85	4.26835e-07		12.85	5.96844e-08
15.07	8.4762	15.07	1506.84		15.07	30.6817	15.07	1830.68	15.07	3629.69		643	1.45459	643	1.43663	643	1.47192	643	1.4921								643	1.45459	1.11213		643	1.43663	1.31231		643	1.47192	1.42016		643	1.4921	1.38893		12.9	4.28631e-07		12.9	5.98414e-08
15.09	6.678	15.09	1506.12		15.09	32.6612	15.09	1829.69	15.09	3628.7		642	1.45279	642	1.43348	642	1.47058	642	1.49081								642	1.45279	1.11174		642	1.43348	1.30714		642	1.47058	1.41887		642	1.49081	1.38779		12.95	4.30402e-07		12.95	6e-08
15.11	8.0766	15.11	1505.4		15.11	38.5996	15.11	1829.69	15.11	3629.69		641	1.44895	641	1.43005	641	1.46916	641	1.48924								641	1.44895	1.10974		641	1.43005	1.31282		641	1.46916	1.4175		641	1.48924	1.38878		13	4.32201e-07		13	6.01593e-08
15.13	9.675	15.13	1506.66		15.13	45.5277	15.13	1828.7	15.13	3629.69		640	1.44626	640	1.42663	640	1.46778	640	1.48751								640	1.44626	1.10667		640	1.42663	1.30059		640	1.46778	1.41616		640	1.48751	1.38545		13.05	4.34026e-07		13.05	6.03217e-08
15.15	13.4712	15.15	1505.94		15.15	49.4867	15.15	1834.64	15.15	3632.66		639	1.44319	639	1.42286	639	1.46507	639	1.48558								639	1.44319	1.10928		639	1.42286	1.31506		639	1.46507	1.41355		639	1.48558	1.38533		13.1	4.35768e-07		13.1	6.0462e-08
15.17	13.3713	15.17	1505.22		15.17	49.4867	15.17	1836.62	15.17	3626.72		638	1.43832	638	1.41837	638	1.46322	638	1.48313								638	1.43832	1.10352		638	1.41837	1.30852		638	1.46322	1.41177		638	1.48313	1.3842		13.15	4.37597e-07		13.15	6.06185e-08
15.18	12.5721	15.18	1506.12		15.18	46.5175	15.18	1833.65	15.18	3624.74		637	1.43652	637	1.41408	637	1.46045	637	1.48021								637	1.43652	1.10513		637	1.41408	1.31351		637	1.46045	1.4091		637	1.48021	1.38196		13.2	4.39393e-07		13.2	6.07764e-08
15.2	12.1725	15.2	1507.56		15.2	42.5585	15.2	1831.67	15.2	3626.72		636	1.43063	636	1.40939	636	1.45711	636	1.47727								636	1.43063	1.10052		636	1.40939	1.30904		636	1.45711	1.40588		636	1.47727	1.3798		13.25	4.41187e-07		13.25	6.09379e-08
15.22	11.0736	15.22	1506.66		15.22	37.6099	15.22	1829.69	15.22	3623.75		635	1.42832	635	1.40441	635	1.45394	635	1.47349								635	1.42832	1.10576		635	1.40441	1.30645		635	1.45394	1.40281		635	1.47349	1.38079		13.3	4.42993e-07		13.3	6.1083e-08
15.24	12.0726	15.24	1507.2		15.24	34.6407	15.24	1833.65	15.24	3621.77		634	1.42384	634	1.39907	634	1.44992	634	1.46986								634	1.42384	1.09821		634	1.39907	1.3037		634	1.44992	1.39894		634	1.46986	1.38135		13.35	4.44777e-07		13.35	6.12339e-08
15.26	12.5721	15.26	1508.1		15.26	31.6715	15.26	1833.65	15.26	3618.8		633	1.4191	633	1.39358	633	1.44537	633	1.4653								633	1.4191	1.09944		633	1.39358	1.29405		633	1.44537	1.39454		633	1.4653	1.37792		13.4	4.46589e-07		13.4	6.13936e-08
15.28	12.672	15.28	1508.28		15.28	29.692	15.28	1831.67	15.28	3616.83		632	1.41398	632	1.38784	632	1.44076	632	1.46045								632	1.41398	1.09636		632	1.38784	1.29095		632	1.44076	1.39371		632	1.46045	1.37693		13.45	4.48426e-07		13.45	6.1561e-08
15.3	12.3723	15.3	1507.56		15.3	29.692	15.3	1830.68	15.3	3621.77		631	1.40847	631	1.38185	631	1.43541	631	1.45506								631	1.40847	1.09421		631	1.38185	1.29198		631	1.43541	1.38865		631	1.45506	1.37415		13.5	4.5022e-07		13.5	6.17172e-08
15.32	10.4742	15.32	1506.48		15.32	31.6715	15.32	1833.65	15.32	3619.79		630	1.40488	630	1.37559	630	1.43398	630	1.4502								630	1.40488	1.09332		630	1.37559	1.27923		630	1.43398	1.38725		630	1.4502	1.37496		13.55	4.51999e-07		13.55	6.18651e-08
15.34	10.0746	15.34	1507.2		15.34	32.6612	15.34	1833.65	15.34	3615.84		629	1.40219	629	1.36918	629	1.43261	629	1.44335								629	1.40219	1.09126		629	1.36918	1.27768		629	1.43261	1.38224		629	1.44335	1.37146		13.6	4.53818e-07		13.6	6.2026e-08
15.36	10.3743	15.36	1507.02		15.36	31.6715	15.36	1835.63	15.36	3615.84		628	1.39796	628	1.36247	628	1.43044	628	1.44232								628	1.39796	1.08787		628	1.36247	1.27803		628	1.43044	1.38014		628	1.44232	1.37263		13.65	4.55646e-07		13.65	6.21764e-08
15.38	9.1755	15.38	1507.92		15.38	30.6817	15.38	1834.64	15.38	3617.82		627	1.39053	627	1.35544	627	1.42624	627	1.43492								627	1.39053	1.08979		627	1.35544	1.27372		627	1.42624	1.3652		627	1.43492	1.36913		13.7	4.57415e-07		13.7	6.23212e-08
15.4	12.0726	15.4	1508.46		15.4	28.7023	15.4	1833.65	15.4	3620.78		626	1.38464	626	1.34824	626	1.4257	626	1.42973								626	1.38464	1.08713		626	1.34824	1.27131		626	1.4257	1.37194		626	1.42973	1.36679		13.75	4.59222e-07		13.75	6.24616e-08
15.42	10.7739	15.42	1510.26		15.42	28.7023	15.42	1836.62	15.42	3621.77		625	1.37708	625	1.34115	625	1.40965	625	1.42378								625	1.37708	1.08699		625	1.34115	1.27131		625	1.40965	1.35649		625	1.42378	1.36096		13.8	4.61023e-07		13.8	6.26194e-08
15.44	11.4732	15.44	1509.9		15.44	29.692	15.44	1834.64	15.44	3622.76		624	1.36914	624	1.3336	624	1.40891	624	1.41996								624	1.36914	1.08669		624	1.3336	1.26201		624	1.40891	1.35382		624	1.41996	1.35918		13.85	4.62831e-07		13.85	6.2779e-08
15.46	11.7729	15.46	1510.26		15.46	32.6612	15.46	1833.65	15.46	3622.76		623	1.36118	623	1.3258	623	1.40263	623	1.40969								623	1.36118	1.07859		623	1.3258	1.25908		623	1.40263	1.3496		623	1.40969	1.35572		13.9	4.64626e-07		13.9	6.29265e-08
15.48	13.4712	15.48	1509.54		15.48	35.6304	15.48	1835.63	15.48	3622.76		622	1.35205	622	1.318	622	1.39864	622	1.40516								622	1.35205	1.07343		622	1.318	1.26063		622	1.39864	1.34581		622	1.40516	1.35106		13.95	4.66421e-07		13.95	6.30625e-08
15.5	14.4702	15.5	1509.18		15.5	38.5996	15.5	1833.65	15.5	3629.69		621	1.34224	621	1.30987	621	1.38607	621	1.39787								621	1.34224	1.07918		621	1.30987	1.25305		621	1.38607	1.33556		621	1.39787	1.34761		14	4.68233e-07		14	6.32157e-08
15.52	13.4712	15.52	1510.08		15.52	40.5791	15.52	1834.64	15.52	3631.67		620	1.33308	620	1.30219	620	1.37929	620	1.38895								620	1.33308	1.07593		620	1.30219	1.25477		620	1.37929	1.3404		620	1.38895	1.33649		14.05	4.70055e-07		14.05	6.33766e-08
15.54	10.8738	15.54	1509.18		15.54	41.5688	15.54	1838.6	15.54	3630.68		619	1.3239	619	1.29439	619	1.36624	619	1.38144								619	1.3239	1.07063		619	1.29439	1.25409		619	1.36624	1.33132		619	1.38144	1.3365		14.1	4.71883e-07		14.1	6.35193e-08
15.56	10.1745	15.56	1508.46		15.56	40.5791	15.56	1844.54	15.56	3638.6		618	1.3157	618	1.28648	618	1.35783	618	1.36955								618	1.3157	1.0777		618	1.28648	1.25546		618	1.35783	1.32508		618	1.36955	1.33882		14.15	4.7365e-07		14.15	6.36554e-08
15.58	7.4772	15.58	1509.54		15.58	38.5996	15.58	1845.53	15.58	3639.59		617	1.30795	617	1.27879	617	1.35001	617	1.35935								617	1.30795	1.07166		617	1.27879	1.25719		617	1.35001	1.32295		617	1.35935	1.33883		14.2	4.75485e-07		14.2	6.38178e-08
15.6	10.2744	15.6	1508.46		15.6	36.6201	15.6	1845.53	15.6	3639.59		616	1.30039	616	1.27088	616	1.34406	616	1.34561								616	1.30039	1.06385		616	1.27088	1.25426		616	1.34406	1.30977		616	1.34561	1.34873		14.25	4.77276e-07		14.25	6.39737e-08
15.62	10.7739	15.62	1507.38		15.62	35.6304	15.62	1852.46	15.62	3642.56		615	1.29422	615	1.26305	615	1.33928	615	1.33606								615	1.29422	1.07446		615	1.26305	1.25805		615	1.33928	1.30511		615	1.33606	1.34348		14.3	4.79104e-07		14.3	6.41288e-08
15.64	12.2724	15.64	1508.1		15.64	34.6407	15.64	1854.44	15.64	3640.58		614	1.28878	614	1.25561	614	1.33015	614	1.32083								614	1.28878	1.05869		614	1.25561	1.25322		614	1.33015	1.30366		614	1.32083	1.34582		14.35	4.80898e-07		14.35	6.42678e-08
15.66	12.3723	15.66	1508.46		15.66	33.6509	15.66	1854.44	15.66	3637.61		613	1.28323	613	1.24882	613	1.32711	613	1.31028								613	1.28323	1.064		613	1.24882	1.26253		613	1.32711	1.31011		613	1.31028	1.34582		14.4	4.827e-07		14.4	6.44094e-08
15.68	11.3733	15.68	1509.9		15.68	32.6612	15.68	1852.46	15.68	3641.57		612	1.27932	612	1.24215	612	1.31827	612	1.29871								612	1.27932	1.06282		612	1.24215	1.25391		612	1.31827	1.29941		612	1.29871	1.34169		14.45	4.84474e-07		14.45	6.45571e-08
15.7	10.5741	15.7	1509.9		15.7	30.6817	15.7	1853.45	15.7	3642.56		611	1.27604	611	1.23598	611	1.31943	611	1.29286								611	1.27604	1.06798		611	1.23598	1.25701		611	1.31943	1.2996		611	1.29286	1.33708		14.5	4.86308e-07		14.5	6.47175e-08
15.72	8.7759	15.72	1510.62		15.72	28.7023	15.72	1843.55	15.72	3640.58		610	1.27381	610	1.23081	610	1.31849	610	1.28989								610	1.27381	1.06238		610	1.23081	1.26563		610	1.31849	1.29252		610	1.28989	1.34348		14.55	4.88111e-07		14.55	6.48692e-08
15.74	7.7769	15.74	1511.88		15.74	28.7023	15.74	1838.6	15.74	3637.61		609	1.27102	609	1.22604	609	1.32191	609	1.28855								609	1.27102	1.06223		609	1.22604	1.24771		609	1.32191	1.29429		609	1.28855	1.33999		14.6	4.89931e-07		14.6	6.50196e-08
15.76	9.4752	15.76	1510.98		15.76	28.7023	15.76	1835.63	15.76	3637.61		608	1.26854	608	1.22205	608	1.32675	608	1.28557								608	1.26854	1.06415		608	1.22205	1.2596		608	1.32675	1.2855		608	1.28557	1.34523		14.65	4.91747e-07		14.65	6.51741e-08
15.78	9.0756	15.78	1511.34		15.78	29.692	15.78	1833.65	15.78	3630.68		607	1.26697	607	1.21882	607	1.32579	607	1.2817								607	1.26697	1.06282		607	1.21882	1.25874		607	1.32579	1.27977		607	1.2817	1.34174		14.7	4.93507e-07		14.7	6.53224e-08
15.8	8.3763	15.8	1509.9		15.8	31.6715	15.8	1831.67	15.8	3631.67		606	1.26518	606	1.21611	606	1.32513	606	1.28045								606	1.26518	1.06341		606	1.21611	1.26735		606	1.32513	1.2821		606	1.28045	1.34752		14.75	4.9531e-07		14.75	6.54728e-08
15.82	10.0746	15.82	1509		15.82	31.6715	15.82	1825.73	15.82	3631.67		605	1.26403	605	1.21355	605	1.32252	605	1.28345								605	1.26403	1.0721		605	1.21355	1.25598		605	1.32252	1.29962		605	1.28345	1.34937		14.8	4.97167e-07		14.8	6.56323e-08
15.84	10.9737	15.84	1510.08		15.84	30.6817	15.84	1823.75	15.84	3633.65		604	1.26247	604	1.21118	604	1.3207	604	1.28493								604	1.26247	1.06135		604	1.21118	1.25598		604	1.3207	1.30165		604	1.28493	1.35863		14.85	4.98916e-07		14.85	6.58075e-08
15.86	13.4712	15.86	1507.92		15.86	27.7125	15.86	1819.79	15.86	3631.67		603	1.26221	603	1.2094	603	1.31426	603	1.28047								603	1.26221	1.06488		603	1.2094	1.25219		603	1.31426	1.29513		603	1.28047	1.36154		14.9	5.02042e-07		14.9	6.59975e-08
15.87	12.8718	15.87	1506.84		15.87	23.7536	15.87	1820.78	15.87	3632.66		602	1.26175	602	1.20802	602	1.3057	602	1.28012								602	1.26175	1.06842		602	1.20802	1.25977		602	1.3057	1.28862		602	1.28012	1.36096		14.95	5.03826e-07		14.95	6.61751e-08
15.89	12.9717	15.89	1508.46		15.89	21.7741	15.89	1822.76	15.89	3630.68		601	1.26128	601	1.20691	601	1.30539	601	1.27538								601	1.26128	1.06606		601	1.20691	1.25874		601	1.30539	1.29007		601	1.27538	1.3563		15	5.05636e-07		15	6.63608e-08
15.91	12.9717	15.91	1507.02		15.91	22.7639	15.91	1824.74	15.91	3629.69		600	1.26208	600	1.20547	600	1.29431	600	1.27502								600	1.26208	1.06474		600	1.20547	1.25805		600	1.29431	1.27531		600	1.27502	1.35572		15.05	5.07374e-07		15.05	6.65685e-08
15.93	11.7729	15.93	1506.3		15.93	25.7331	15.93	1829.69	15.93	3633.65		599	1.26271	599	1.20457	599	1.28102	599	1.27134								599	1.26271	1.06532		599	1.20457	1.25943		599	1.28102	1.27155		599	1.27134	1.35921		15.1	5.09197e-07		15.1	6.67532e-08
15.95	9.97471	15.95	1506.84		15.95	29.692	15.95	1836.62	15.95	3638.6		598	1.26327	598	1.20416	598	1.26006	598	1.27233								598	1.26327	1.06768		598	1.20416	1.25891		598	1.26006	1.2714		598	1.27233	1.35407		15.15	5.10987e-07		15.15	6.69485e-08
15.97	11.3733	15.97	1508.28		15.97	32.6612	15.97	1843.55	15.97	3636.62		597	1.26383	597	1.20372	597	1.24637	597	1.26992								597	1.26383	1.07019		597	1.20372	1.25185		597	1.24637	1.2672		597	1.26992	1.35577		15.2	5.12739e-07		15.2	6.71399e-08
15.99	11.673	15.99	1509.72		15.99	35.6304	15.99	1849.49	15.99	3641.57		596	1.26564	596	1.20367	596	1.23206	596	1.26808								596	1.26564	1.07166		596	1.20367	1.25615		596	1.23206	1.26243		596	1.26808	1.3563		15.25	5.14533e-07		15.25	6.73504e-08
16.01	12.5721	16.01	1509.36		16.01	37.6099	16.01	1853.45	16.01	3640.58		595	1.2662	595	1.20408	595	1.22058	595	1.26992								595	1.2662	1.0721		595	1.20408	1.25219		595	1.22058	1.24912		595	1.26992	1.35577		15.3	5.16301e-07		15.3	6.75375e-08
16.03	13.0716	16.03	1510.98		16.03	42.5585	16.03	1849.49	16.03	3639.59		594	1.2679	594	1.20457	594	1.21091	594	1.27162								594	1.2679	1.07166		594	1.20457	1.25271		594	1.21091	1.25447		594	1.27162	1.3598		15.35	5.18045e-07		15.35	6.77231e-08
16.05	12.672	16.05	1511.16		16.05	49.4867	16.05	1855.43	16.05	3639.59		593	1.26929	593	1.20499	593	1.20728	593	1.277								593	1.26929	1.07092		593	1.20499	1.25753		593	1.20728	1.24709		593	1.277	1.35281		15.4	5.19862e-07		15.4	6.78957e-08
16.07	12.672	16.07	1511.16		16.07	55.4251	16.07	1859.38	16.07	3637.61		592	1.27045	592	1.20556	592	1.20265	592	1.27495								592	1.27045	1.07387		592	1.20556	1.25581		592	1.20265	1.24448		592	1.27495	1.35572		15.45	5.2162e-07		15.45	6.80841e-08
16.09	12.8718	16.09	1510.98		16.09	58.3943	16.09	1858.39	16.09	3638.6		591	1.27069	591	1.20658	591	1.20164	591	1.27743								591	1.27069	1.0721		591	1.20658	1.2503		591	1.20164	1.24159		591	1.27743	1.35478		15.5	5.23408e-07		15.5	6.82789e-08
16.11	13.5711	16.11	1510.26		16.11	55.4251	16.11	1853.45	16.11	3641.57		590	1.2722	590	1.20803	590	1.19822	590	1.27516								590	1.2722	1.07534		590	1.20803	1.25615		590	1.19822	1.24564		590	1.27516	1.35469		15.55	5.2516e-07		15.55	6.85331e-08
16.13	13.9707	16.13	1510.26		16.13	48.4969	16.13	1847.51	16.13	3644.54		589	1.27184	589	1.20665	589	1.20124	589	1.27559								589	1.27184	1.07313		589	1.20665	1.25701		589	1.20124	1.24116		589	1.27559	1.35514		15.6	5.26894e-07		15.6	6.87546e-08
16.15	13.4712	16.15	1510.98		16.15	41.5688	16.15	1840.58	16.15	3644.54		588	1.27127	588	1.20725	588	1.19922	588	1.27623								588	1.27127	1.07461		588	1.20725	1.25081		588	1.19922	1.24666		588	1.27623	1.35747		15.65	5.28673e-07		15.65	6.89495e-08
16.17	13.5711	16.17	1509.72		16.17	38.5996	16.17	1834.64	16.17	3646.52		587	1.27002	587	1.20647	587	1.20205	587	1.27859								587	1.27002	1.07343		587	1.20647	1.25908		587	1.20205	1.24579		587	1.27859	1.35921		15.7	5.30427e-07		15.7	6.91613e-08
16.19	13.8708	16.19	1510.26		16.19	39.5893	16.19	1830.68	16.19	3644.54		586	1.26904	586	1.20547	586	1.20406	586	1.27269								586	1.26904	1.07461		586	1.20547	1.25133		586	1.20406	1.24529		586	1.27269	1.35568		15.75	5.32195e-07		15.75	6.93824e-08
16.21	13.4712	16.21	1511.34		16.21	40.5791	16.21	1827.71	16.21	3645.53		585	1.26893	585	1.20501	585	1.20587	585	1.2729								585	1.26893	1.07638		585	1.20501	1.25529		585	1.20587	1.24955		585	1.2729	1.35801		15.8	5.33954e-07		15.8	6.9485e-08
16.23	12.1725	16.23	1509.9		16.23	40.5791	16.23	1822.76	16.23	3647.51		584	1.26745	584	1.20611	584	1.20265	584	1.27587								584	1.26745	1.07888		584	1.20611	1.25426		584	1.20265	1.25149		584	1.27587	1.35688		15.85	5.35756e-07		15.85	6.96549e-08
16.25	10.9737	16.25	1510.08		16.25	36.6201	16.25	1823.75	16.25	3653.45		583	1.26711	583	1.2062	583	1.20084	583	1.27176								583	1.26711	1.07859		583	1.2062	1.25426		583	1.20084	1.25224		583	1.27176	1.3598		15.9	5.37407e-07		15.9	6.9844e-08
16.27	10.1745	16.27	1511.88		16.27	30.6817	16.27	1825.73	16.27	3651.47		582	1.26779	582	1.20646	582	1.19781	582	1.27184								582	1.26779	1.08109		582	1.20646	1.25012		582	1.19781	1.24678		582	1.27184	1.3598		15.95	5.39205e-07		15.95	7.01127e-08
16.29	9.4752	16.29	1514.4		16.29	26.7228	16.29	1826.72	16.29	3649.49		581	1.26858	581	1.20591	581	1.19983	581	1.268								581	1.26858	1.07991		581	1.20591	1.25185		581	1.19983	1.24347		581	1.268	1.36329		16	5.40975e-07		16	7.04205e-08
16.31	9.675	16.31	1515.12		16.31	27.7125	16.31	1830.68	16.31	3651.47		580	1.26881	580	1.20611	580	1.19842	580	1.27431								580	1.26881	1.07819		580	1.20611	1.25426		580	1.19842	1.24405		580	1.27431	1.36097		16.05	5.4272e-07		16.05	7.06763e-08
16.33	9.77491	16.33	1514.58		16.33	32.6612	16.33	1830.68	16.33	3649.49		579	1.27052	579	1.20558	579	1.20104	579	1.27417								579	1.27052	1.08345		579	1.20558	1.24478		579	1.20104	1.23059		579	1.27417	1.36213		16.1	5.44527e-07		16.1	7.09202e-08
16.35	9.0756	16.35	1513.5		16.35	38.5996	16.35	1839.59	16.35	3647.51		578	1.27019	578	1.20646	578	1.20124	578	1.28104								578	1.27019	1.07937		578	1.20646	1.24788		578	1.20124	1.22514		578	1.28104	1.36151		16.15	5.46311e-07		16.15	7.10915e-08
16.37	10.2744	16.37	1512.96		16.37	42.5585	16.37	1844.54	16.37	3643.55		577	1.27105	577	1.20567	577	1.20253	577	1.27796								577	1.27105	1.08389		577	1.20567	1.24926		577	1.20253	1.22084		577	1.27796	1.35863		16.2	5.48062e-07		16.2	7.13318e-08
16.39	10.2744	16.39	1512.96		16.39	42.5585	16.39	1849.49	16.39	3637.61		576	1.27268	576	1.20683	576	1.20706	576	1.28203								576	1.27268	1.08345		576	1.20683	1.23703		576	1.20706	1.22342		576	1.28203	1.36447		16.25	5.4987e-07		16.25	7.16478e-08
16.41	10.3743	16.41	1512.6		16.41	38.5996	16.41	1851.47	16.41	3635.63		575	1.27414	575	1.20807	575	1.20826	575	1.28316								575	1.27414	1.08463		575	1.20807	1.24272		575	1.20826	1.22643		575	1.28316	1.36446		16.3	5.51591e-07		16.3	7.1868e-08
16.43	12.0726	16.43	1512.96		16.43	33.6509	16.43	1849.49	16.43	3633.65		574	1.27553	574	1.20886	574	1.21017	574	1.28543								574	1.27553	1.08772		574	1.20886	1.24134		574	1.21017	1.22457		574	1.28543	1.3633		16.35	5.53363e-07		16.35	7.2005e-08
16.45	13.7709	16.45	1513.32		16.45	30.6817	16.45	1847.51	16.45	3631.67		573	1.27717	573	1.21013	573	1.20778	573	1.28486								573	1.27717	1.08728		573	1.21013	1.2472		573	1.20778	1.22786		573	1.28486	1.36737		16.4	5.55188e-07		16.4	7.21793e-08
16.47	14.1705	16.47	1512.6		16.47	29.692	16.47	1846.52	16.47	3625.73		572	1.27805	572	1.21108	572	1.20539	572	1.27596								572	1.27805	1.08993		572	1.21108	1.24358		572	1.20539	1.23116		572	1.27596	1.36384		16.45	5.56975e-07		16.45	7.23558e-08
16.49	13.1715	16.49	1512.6		16.49	31.6715	16.49	1843.55	16.49	3629.69		571	1.27909	571	1.21232	571	1.20301	571	1.28083								571	1.27909	1.0889		571	1.21232	1.24943		571	1.20301	1.22314		571	1.28083	1.36501		16.5	5.58823e-07		16.5	7.25549e-08
16.51	10.4742	16.51	1511.16		16.51	31.6715	16.51	1842.56	16.51	3625.73		570	1.28038	570	1.21335	570	1.1999	570	1.27863								570	1.28038	1.08993		570	1.21335	1.24599		570	1.1999	1.22758		570	1.27863	1.35339		16.55	5.60593e-07		16.55	7.27423e-08
16.53	10.2744	16.53	1511.52		16.53	30.6817	16.53	1841.57	16.53	3629.69		569	1.28167	569	1.21461	569	1.20468	569	1.27502								569	1.28167	1.08915		569	1.21461	1.2472		569	1.20468	1.22858		569	1.27502	1.36384		16.6	5.62419e-07		16.6	7.30008e-08
16.55	10.2744	16.55	1511.88		16.55	29.692	16.55	1838.6	16.55	3636.62		568	1.28279	568	1.21578	568	1.20324	568	1.27593								568	1.28279	1.09011		568	1.21578	1.24616		568	1.20324	1.23646		568	1.27593	1.3633		16.65	5.64158e-07		16.65	7.31092e-08
16.56	10.2744	16.56	1512.6		16.56	30.6817	16.56	1835.63	16.56	3643.55		567	1.2841	567	1.21649	567	1.20492	567	1.27309								567	1.2841	1.09122		567	1.21649	1.24685		567	1.20492	1.23617		567	1.27309	1.36329		16.7	5.65908e-07		16.7	7.33623e-08
16.58	10.8738	16.58	1513.5		16.58	34.6407	16.58	1833.65	16.58	3644.54		566	1.28518	566	1.21739	566	1.2073	566	1.27262								566	1.28518	1.09214		566	1.21739	1.24788		566	1.2073	1.23302		566	1.27262	1.35631		16.75	5.67626e-07		16.75	7.36795e-08
16.6	11.5731	16.6	1514.04		16.6	38.5996	16.6	1837.61	16.6	3651.47		565	1.28631	565	1.21885	565	1.21136	565	1.26904								565	1.28631	1.0931		565	1.21885	1.24708		565	1.21136	1.23317		565	1.26904	1.35918		16.8	5.69444e-07		16.8	7.39423e-08
16.62	11.1735	16.62	1513.68		16.62	41.5688	16.62	1839.59	16.62	3658.39		564	1.28743	564	1.21974	564	1.2159	564	1.26689								564	1.28743	1.09405		564	1.21974	1.24798		564	1.2159	1.22658		564	1.26689	1.36097		16.85	5.71196e-07		16.85	7.41633e-08
16.64	11.0736	16.64	1513.32		16.64	42.5585	16.64	1843.55	16.64	3663.34		563	1.28837	563	1.22042	563	1.22186	563	1.26211								563	1.28837	1.09485		563	1.22042	1.25568		563	1.22186	1.23059		563	1.26211	1.35981		16.9	5.72972e-07		16.9	7.4303e-08
16.66	9.77491	16.66	1513.32		16.66	42.5585	16.66	1847.51	16.66	3662.35		562	1.28945	562	1.22185	562	1.22234	562	1.26188								562	1.28945	1.09578		562	1.22185	1.26		562	1.22234	1.2366		562	1.26188	1.36043		16.95	5.74733e-07		16.95	7.45614e-08
16.68	10.4742	16.68	1515.84		16.68	44.538	16.68	1847.51	16.68	3666.31		561	1.29091	561	1.22251	561	1.22735	561	1.25758								561	1.29091	1.09702		561	1.22251	1.25503		561	1.22735	1.23403		561	1.25758	1.36097		17	5.76548e-07		17	7.49677e-08
16.7	10.5741	16.7	1515.12		16.7	48.4969	16.7	1852.46	16.7	3669.28		560	1.29234	560	1.22382	560	1.23356	560	1.26164								560	1.29234	1.09824		560	1.22382	1.25913		560	1.23356	1.2346		560	1.26164	1.36501		17.05	5.78267e-07		17.05	7.5155e-08
16.72	10.3743	16.72	1515.48		16.72	52.4559	16.72	1852.46	16.72	3670.27		559	1.2931	559	1.22489	559	1.23857	559	1.25949								559	1.2931	1.09889		559	1.22489	1.26032		559	1.23857	1.24133		559	1.25949	1.36097		17.1	5.80031e-07		17.1	7.5426e-08
16.74	9.675	16.74	1516.92		16.74	53.4456	16.74	1852.46	16.74	3666.31		558	1.29477	558	1.22551	558	1.2412	558	1.26235								558	1.29477	1.10031		558	1.22551	1.26367		558	1.2412	1.24205		558	1.26235	1.36097		17.15	5.81734e-07		17.15	7.56513e-08
16.76	9.4752	16.76	1516.56		16.76	50.4764	16.76	1850.48	16.76	3662.35		557	1.29549	557	1.22619	557	1.2443	557	1.26808								557	1.29549	1.10092		557	1.22619	1.26302		557	1.2443	1.23775		557	1.26808	1.36097		17.2	5.83547e-07		17.2	7.59296e-08
16.78	9.0756	16.78	1517.64		16.78	44.538	16.78	1850.48	16.78	3658.39		556	1.29685	556	1.22748	556	1.24549	556	1.26641								556	1.29685	1.10209		556	1.22748	1.26151		556	1.24549	1.24635		556	1.26641	1.35981		17.25	5.85226e-07		17.25	7.62245e-08
16.8	9.3753	16.8	1517.64		16.8	40.5791	16.8	1850.48	16.8	3658.39		555	1.29782	555	1.22855	555	1.25074	555	1.27381								555	1.29782	1.10291		555	1.22855	1.26962		555	1.25074	1.24778		555	1.27381	1.36097		17.3	5.87032e-07		17.3	7.64355e-08
16.82	10.9737	16.82	1515.66		16.82	38.5996	16.82	1854.44	16.82	3654.44		554	1.29854	554	1.22929	554	1.25385	554	1.27456								554	1.29854	1.10353		554	1.22929	1.26335		554	1.25385	1.24893		554	1.27456	1.36268		17.35	5.88831e-07		17.35	7.66922e-08
16.84	11.673	16.84	1516.74		16.84	37.6099	16.84	1851.47	16.84	3649.49		553	1.30006	553	1.23056	553	1.25504	553	1.27896								553	1.30006	1.10482		553	1.23056	1.26745		553	1.25504	1.24835		553	1.27896	1.3668		17.4	5.90549e-07		17.4	7.69174e-08
16.86	11.8728	16.86	1514.76		16.86	35.6304	16.86	1850.48	16.86	3646.52		552	1.30074	552	1.2313	552	1.26218	552	1.28424								552	1.30074	1.1054		552	1.2313	1.2654		552	1.26218	1.25165		552	1.28424	1.36679		17.45	5.92302e-07		17.45	7.71728e-08
16.88	12.8718	16.88	1513.5		16.88	31.6715	16.88	1847.51	16.88	3636.62		551	1.30257	551	1.23226	551	1.26783	551	1.28692								551	1.30257	1.10696		551	1.23226	1.26637		551	1.26783	1.25523		551	1.28692	1.36913		17.5	5.94065e-07		17.5	7.74632e-08
16.9	13.7709	16.9	1512.42		16.9	26.7228	16.9	1846.52	16.9	3632.66		550	1.30319	550	1.23291	550	1.27378	550	1.29112								550	1.30319	1.10749		550	1.23291	1.26702		550	1.27378	1.25924		550	1.29112	1.3662		17.55	5.95814e-07		17.55	7.7655e-08
16.92	13.7709	16.92	1511.52		16.92	22.7639	16.92	1846.52	16.92	3631.67		549	1.30456	549	1.23446	549	1.2779	549	1.29475								549	1.30456	1.10866		549	1.23446	1.26724		549	1.2779	1.24904		549	1.29475	1.36967		17.6	5.97529e-07		17.6	7.78291e-08
16.94	13.1715	16.94	1510.62		16.94	22.7639	16.94	1845.53	16.94	3630.68		548	1.30584	548	1.23486	548	1.28294	548	1.3002								548	1.30584	1.10975		548	1.23486	1.26908		548	1.28294	1.25202		548	1.3002	1.36967		17.65	5.99308e-07		17.65	7.80483e-08
16.96	13.9707	16.96	1510.62		16.96	23.7536	16.96	1847.51	16.96	3630.68		547	1.30669	547	1.23585	547	1.28778	547	1.30614								547	1.30669	1.11047		547	1.23585	1.26864		547	1.28778	1.25855		547	1.30614	1.37436		17.7	6.01085e-07		17.7	7.83058e-08
16.98	14.7699	16.98	1510.44		16.98	27.7125	16.98	1847.51	16.98	3631.67		546	1.30749	546	1.23685	546	1.29186	546	1.30909								546	1.30749	1.11115		546	1.23685	1.26691		546	1.29186	1.26252		546	1.30909	1.3697		17.75	6.03616e-07		17.75	7.85951e-08
17	12.2724	17	1510.8		17	30.6817	17	1851.47	17	3638.6		545	1.30839	545	1.23787	545	1.29494	545	1.3142								545	1.30839	1.11192		545	1.23787	1.26651		545	1.29494	1.2638		545	1.3142	1.37667		17.8	6.06957e-07		17.8	7.8757e-08
17.02	10.8738	17.02	1509.9		17.02	31.6715	17.02	1852.46	17.02	3638.6		544	1.3099	544	1.23822	544	1.29931	544	1.31685								544	1.3099	1.11321		544	1.23822	1.26832		544	1.29931	1.26805		544	1.31685	1.37785		17.85	6.1038e-07		17.85	7.91208e-08
17.04	11.1735	17.04	1511.34		17.04	30.6817	17.04	1852.46	17.04	3637.61		543	1.31026	543	1.23942	543	1.30163	543	1.32293								543	1.31026	1.11351		543	1.23942	1.26951		543	1.30163	1.27032		543	1.32293	1.37654		17.9	6.12943e-07		17.9	7.93828e-08
17.06	12.3723	17.06	1513.68		17.06	27.7125	17.06	1852.46	17.06	3637.61		542	1.31133	542	1.2401	542	1.30613	542	1.32612								542	1.31133	1.11442		542	1.2401	1.26879		542	1.30613	1.2821		542	1.32612	1.37984		17.95	6.17851e-07		17.95	7.97132e-08
17.08	13.3713	17.08	1514.4		17.08	24.7433	17.08	1848.5	17.08	3645.53		541	1.3129	541	1.24102	541	1.31027	541	1.33108								541	1.3129	1.11576		541	1.24102	1.26973		541	1.31027	1.28238		541	1.33108	1.38142		18	6.21144e-07		18	7.99674e-08
17.1	12.8718	17.1	1515.48		17.1	20.7844	17.1	1846.52	17.1	3652.46		540	1.31392	540	1.24235	540	1.31403	540	1.33358								540	1.31392	1.11663		540	1.24235	1.27109		540	1.31403	1.28423		540	1.33358	1.38018		18.05	6.2695e-07		18.05	8.02013e-08
17.12	13.7709	17.12	1514.4		17.12	17.8152	17.12	1844.54	17.12	3651.47		539	1.31481	539	1.24278	539	1.31605	539	1.33831								539	1.31481	1.11739		539	1.24278	1.27153		539	1.31605	1.27348		539	1.33831	1.37727		18.1	6.31699e-07		18.1	8.03584e-08
17.14	14.2704	17.14	1514.22		17.14	13.8563	17.14	1842.56	17.14	3649.49		538	1.31549	538	1.24362	538	1.32163	538	1.34221								538	1.31549	1.11797		538	1.24362	1.27239		538	1.32163	1.28064		538	1.34221	1.38135		18.15	6.37615e-07		18.15	8.06311e-08
17.16	13.4712	17.16	1515.12		17.16	12.8665	17.16	1835.63	17.16	3651.47		537	1.31647	537	1.24448	537	1.32496	537	1.34569								537	1.31647	1.11881		537	1.24448	1.27327		537	1.32496	1.28205		537	1.34569	1.38484		18.2	6.46294e-07		18.2	8.08852e-08
17.18	12.9717	17.18	1514.94		17.18	14.846	17.18	1837.61	17.18	3650.48		536	1.31709	536	1.2451	536	1.32994	536	1.35099								536	1.31709	1.11933		536	1.2451	1.2739		536	1.32994	1.28682		536	1.35099	1.38251		18.25	6.48034e-07		18.25	8.11922e-08
17.2	10.8738	17.2	1514.76		17.2	19.7947	17.2	1832.66	17.2	3650.48		535	1.31812	535	1.24634	535	1.33322	535	1.35276								535	1.31812	1.12021		535	1.24634	1.27517		535	1.33322	1.29188		535	1.35276	1.38484		18.3	6.55477e-07		18.3	8.13949e-08
17.22	10.1745	17.22	1514.22		17.22	24.7433	17.22	1832.66	17.22	3652.46		534	1.31923	534	1.24694	534	1.3357	534	1.35717								534	1.31923	1.12116		534	1.24694	1.27578		534	1.3357	1.29061		534	1.35717	1.38892		18.35	6.51964e-07		18.35	8.17236e-08
17.24	10.7739	17.24	1513.14		17.24	28.7023	17.24	1833.65	17.24	3649.49		533	1.32006	533	1.24779	533	1.33993	533	1.36121								533	1.32006	1.12186		533	1.24779	1.27665		533	1.33993	1.29469		533	1.36121	1.39358		18.4	6.65237e-07		18.4	8.19515e-08
17.25	11.1735	17.25	1512.42		17.25	29.692	17.25	1837.61	17.25	3650.48		532	1.32141	532	1.24862	532	1.34477	532	1.36571								532	1.32141	1.12302		532	1.24862	1.2775		532	1.34477	1.3048		532	1.36571	1.39009		18.45	6.67028e-07		18.45	8.22902e-08
17.27	12.0726	17.27	1511.52		17.27	29.692	17.27	1843.55	17.27	3649.49		531	1.322	531	1.24918	531	1.34753	531	1.36834								531	1.322	1.12352		531	1.24918	1.27807		531	1.34753	1.30382		531	1.36834	1.40057		18.5	6.74689e-07		18.5	8.25665e-08
17.29	12.8718	17.29	1510.98		17.29	29.692	17.29	1846.52	17.29	3649.49		530	1.32298	530	1.2502	530	1.35022	530	1.37171								530	1.32298	1.12435		530	1.2502	1.27911		530	1.35022	1.30452		530	1.37171	1.39532		18.55	6.82439e-07		18.55	8.28224e-08
17.31	15.0696	17.31	1511.34		17.31	31.6715	17.31	1849.49	17.31	3649.49		529	1.32348	529	1.25093	529	1.35372	529	1.37342								529	1.32348	1.12478		529	1.25093	1.27986		529	1.35372	1.30612		529	1.37342	1.3895		18.6	6.90278e-07		18.6	8.3056e-08
17.33	14.9697	17.33	1510.8		17.33	35.6304	17.33	1850.48	17.33	3647.51		528	1.3249	528	1.25171	528	1.35793	528	1.37958								528	1.3249	1.12599		528	1.25171	1.28065		528	1.35793	1.30831		528	1.37958	1.39533		18.65	6.98207e-07		18.65	8.35213e-08
17.35	13.1715	17.35	1511.16		17.35	37.6099	17.35	1850.48	17.35	3647.51		527	1.32522	527	1.25227	527	1.36046	527	1.381								527	1.32522	1.12626		527	1.25227	1.28123		527	1.36046	1.30901		527	1.381	1.39828		18.7	7.06227e-07		18.7	8.39042e-08
17.37	12.2724	17.37	1511.88		17.37	38.5996	17.37	1850.48	17.37	3649.49		526	1.32607	526	1.25292	526	1.36316	526	1.3853								526	1.32607	1.12699		526	1.25292	1.28189		526	1.36316	1.30789		526	1.3853	1.39944		18.75	7.14339e-07		18.75	8.43444e-08
17.39	12.1725	17.39	1510.98		17.39	36.6201	17.39	1849.49	17.39	3650.48		525	1.327	525	1.25362	525	1.36729	525	1.38855								525	1.327	1.12778		525	1.25362	1.28261		525	1.36729	1.31379		525	1.38855	1.39882		18.8	7.28883e-07		18.8	8.46418e-08
17.41	13.1715	17.41	1510.98		17.41	33.6509	17.41	1846.52	17.41	3649.49		524	1.32778	524	1.25464	524	1.37154	524	1.39166								524	1.32778	1.12468		524	1.25464	1.28507		524	1.37154	1.31421		524	1.39166	1.40178		18.85	7.44222e-07		18.85	8.49722e-08
17.43	11.9727	17.43	1512.06		17.43	31.6715	17.43	1844.54	17.43	3642.56		523	1.32853	523	1.25519	523	1.3741	523	1.39501								523	1.32853	1.12527		523	1.25519	1.28561		523	1.3741	1.31842		523	1.39501	1.40402		18.9	7.46225e-07		18.9	8.52644e-08
17.45	12.0726	17.45	1513.32		17.45	31.6715	17.45	1850.48	17.45	3644.54		522	1.32931	522	1.25602	522	1.37387	522	1.39724								522	1.32931	1.12394		522	1.25602	1.28647		522	1.37387	1.31828		522	1.39724	1.39711		18.95	7.61418e-07		18.95	8.56038e-08
17.47	12.1725	17.47	1514.76		17.47	35.6304	17.47	1851.47	17.47	3644.54		521	1.32985	521	1.25638	521	1.37572	521	1.40177								521	1.32985	1.12453		521	1.25638	1.2882		521	1.37572	1.32011		521	1.40177	1.39944		19	7.70164e-07		19	8.60356e-08
17.49	12.2724	17.49	1515.12		17.49	40.5791	17.49	1858.39	17.49	3640.58		520	1.3307	520	1.25736	520	1.36969	520	1.4032								520	1.3307	1.12703		520	1.25736	1.28928		520	1.36969	1.31786		520	1.4032	1.39828		19.05	7.72236e-07		19.05	8.63389e-08
17.51	11.4732	17.51	1515.3		17.51	45.5277	17.51	1857.4	17.51	3638.6		519	1.33149	519	1.25775	519	1.36932	519	1.40554								519	1.33149	1.12394		519	1.25775	1.29101		519	1.36932	1.31758		519	1.40554	1.40465		19.1	7.80582e-07		19.1	8.66786e-08
17.53	10.1745	17.53	1515.48		17.53	48.4969	17.53	1859.38	17.53	3633.65		518	1.33224	518	1.25848	518	1.37584	518	1.40843								518	1.33224	1.12645		518	1.25848	1.29036		518	1.37584	1.32376		518	1.40843	1.40411		19.15	7.89549e-07		19.15	8.70086e-08
17.55	9.0756	17.55	1515.12		17.55	46.5175	17.55	1860.37	17.55	3634.64		517	1.33282	517	1.25923	517	1.36588	517	1.4127								517	1.33282	1.12512		517	1.25923	1.28971		517	1.36588	1.31421		517	1.4127	1.40407		19.2	8.05623e-07		19.2	8.75531e-08
17.57	9.0756	17.57	1515.48		17.57	41.5688	17.57	1861.36	17.57	3636.62		516	1.33369	516	1.25983	516	1.3692	516	1.41347								516	1.33369	1.12586		516	1.25983	1.29036		516	1.3692	1.32292		516	1.41347	1.40698		19.25	8.14877e-07		19.25	8.80106e-08
17.59	8.4762	17.59	1515.66		17.59	35.6304	17.59	1860.37	17.59	3633.65		515	1.33459	515	1.26023	515	1.37535	515	1.41727								515	1.33459	1.12851		515	1.26023	1.2922		515	1.37535	1.31604		515	1.41727	1.41572		19.3	8.24237e-07		19.3	8.92743e-08
17.61	9.2754	17.61	1516.56		17.61	31.6715	17.61	1856.41	17.61	3634.64		514	1.33486	514	1.26119	514	1.37547	514	1.42137								514	1.33486	1.12674		514	1.26119	1.29317		514	1.37547	1.31252		514	1.42137	1.40407		19.35	8.41018e-07		19.35	8.92088e-08
17.63	9.77491	17.63	1517.46		17.63	29.692	17.63	1854.44	17.63	3638.6		513	1.33586	513	1.26169	513	1.37744	513	1.42227								513	1.33586	1.12762		513	1.26169	1.29512		513	1.37744	1.31983		513	1.42227	1.40523		19.4	8.50679e-07		19.4	8.95354e-08
17.65	10.8738	17.65	1516.02		17.65	26.7228	17.65	1853.45	17.65	3636.62		512	1.33647	512	1.26218	512	1.37486	512	1.43158								512	1.33647	1.13396		512	1.26218	1.29555		512	1.37486	1.31744		512	1.43158	1.41281		19.45	8.6045e-07		19.45	9.01132e-08
17.67	10.5741	17.67	1514.58		17.67	23.7536	17.67	1850.48	17.67	3637.61		511	1.33727	511	1.26286	511	1.37153	511	1.43779								511	1.33727	1.1288		511	1.26286	1.2963		511	1.37153	1.32699		511	1.43779	1.38193		19.5	8.70334e-07		19.5	9.08555e-08
17.69	11.1735	17.69	1513.68		17.69	20.7844	17.69	1850.48	17.69	3641.57		510	1.33775	510	1.26348	510	1.36834	510	1.44423								510	1.33775	1.13499		510	1.26348	1.29825		510	1.36834	1.32573		510	1.44423	1.4029		19.55	8.80331e-07		19.55	9.20077e-08
17.71	10.2744	17.71	1512.96		17.71	20.7844	17.71	1847.51	17.71	3641.57		509	1.33845	509	1.26383	509	1.36907	509	1.45115								509	1.33845	1.13367		509	1.26383	1.3057		509	1.36907	1.32643		509	1.45115	1.40931		19.6	8.90443e-07		19.6	9.26873e-08
17.73	10.3743	17.73	1512.96		17.73	24.7433	17.73	1842.56	17.73	3642.56		508	1.33878	508	1.26437	508	1.36969	508	1.4607								508	1.33878	1.13588		508	1.26437	1.30203		508	1.36969	1.32882		508	1.4607	1.41863		19.65	9.07962e-07		19.65	9.31762e-08
17.75	10.5741	17.75	1511.88		17.75	34.6407	17.75	1839.59	17.75	3644.54		507	1.33976	507	1.26507	507	1.3704	507	1.46858								507	1.33976	1.13868		507	1.26507	1.30279		507	1.3704	1.335		507	1.46858	1.41805		19.7	9.18391e-07		19.7	9.3595e-08
17.77	9.87481	17.77	1512.24		17.77	47.5072	17.77	1842.56	17.77	3649.49		506	1.34002	506	1.2657	506	1.37309	506	1.47502								506	1.34002	1.14843		506	1.2657	1.30754		506	1.37309	1.33205		506	1.47502	1.42445		19.75	9.37089e-07		19.75	9.39545e-08
17.79	9.77491	17.79	1511.34		17.79	57.4045	17.79	1839.59	17.79	3646.52		505	1.34061	505	1.26628	505	1.37793	505	1.47598								505	1.34061	1.15282		505	1.26628	1.31878		505	1.37793	1.335		505	1.47598	1.41746		19.8	9.47853e-07		19.8	9.42895e-08
17.81	8.0766	17.81	1510.26		17.81	61.3635	17.81	1842.56	17.81	3645.53		504	1.34077	504	1.26662	504	1.37831	504	1.4903								504	1.34077	1.16243		504	1.26662	1.31197		504	1.37831	1.33528		504	1.4903	1.43844		19.85	9.58741e-07		19.85	9.47323e-08
17.83	8.1765	17.83	1510.8		17.83	56.4148	17.83	1841.57	17.83	3644.54		503	1.34149	503	1.26714	503	1.38068	503	1.49698								503	1.34149	1.16125		503	1.26714	1.30831		503	1.38068	1.33767		503	1.49698	1.4297		19.9	9.69754e-07		19.9	9.53751e-08
17.85	9.0756	17.85	1511.52		17.85	46.5175	17.85	1841.57	17.85	3643.55		502	1.34177	502	1.26748	502	1.38211	502	1.49218								502	1.34177	1.17098		502	1.26748	1.32407		502	1.38211	1.33528		502	1.49218	1.42504		19.95	9.81678e-07		19.95	9.59036e-08
17.87	8.5761	17.87	1512.24		17.87	37.6099	17.87	1844.54	17.87	3647.51		501	1.34224	501	1.26814	501	1.38654	501	1.4977								501	1.34224	1.17525		501	1.26814	1.31724		501	1.38654	1.33779		501	1.4977	1.43028		20	9.8131e-07		20	9.62389e-08
17.89	9.4752	17.89	1513.32		17.89	34.6407	17.89	1843.55	17.89	3640.58		500	1.34254	500	1.26851	500	1.389	500	1.50422								500	1.34254	1.18262		500	1.26851	1.3191		500	1.389	1.34016		500	1.50422	1.42912		20.05	1.00026e-06		20.05	9.71985e-08
17.91	11.0736	17.91	1514.94		17.91	38.5996	17.91	1841.57	17.91	3636.62		499	1.34313	499	1.2688	499	1.3922	499	1.50949								499	1.34313	1.1947		499	1.2688	1.32417		499	1.3922	1.34325		499	1.50949	1.42635		20.1	1.01158e-06		20.1	9.75773e-08
17.93	11.2734	17.93	1515.84		17.93	45.5277	17.93	1841.57	17.93	3638.6		498	1.34336	498	1.26918	498	1.38986	498	1.51375								498	1.34336	1.20823		498	1.26918	1.32458		498	1.38986	1.34099		498	1.51375	1.43035		20.15	1.02918e-06		20.15	9.80246e-08
17.94	11.673	17.94	1516.02		17.94	49.4867	17.94	1844.54	17.94	3638.6		497	1.34371	497	1.26949	497	1.40044	497	1.52153								497	1.34371	1.22016		497	1.26949	1.33022		497	1.40044	1.3512		497	1.52153	1.43764		20.2	1.03732e-06		20.2	9.85594e-08
17.96	11.4732	17.96	1514.94		17.96	49.4867	17.96	1843.55	17.96	3635.63		496	1.3441	496	1.27017	496	1.39724	496	1.52403								496	1.3441	1.22049		496	1.27017	1.32819		496	1.39724	1.34811		496	1.52403	1.43999		20.25	1.05577e-06		20.25	9.91655e-08
17.98	12.7719	17.98	1516.02		17.98	45.5277	17.98	1847.51	17.98	3635.63		495	1.34434	495	1.27006	495	1.39921	495	1.52955								495	1.34434	1.23419		495	1.27006	1.33468		495	1.39921	1.35001		495	1.52955	1.44516		20.3	1.05894e-06		20.3	9.95326e-08
18	13.4712	18	1518		18	43.5483	18	1850.48	18	3641.57		494	1.34484	494	1.27055	494	1.39663	494	1.53231								494	1.34484	1.23077		494	1.27055	1.3431		494	1.39663	1.34752		494	1.53231	1.44775		20.35	1.07777e-06		20.35	1.00199e-07
18.02	12.2724	18.02	1518.36		18.02	43.5483	18.02	1849.49	18.02	3645.53		493	1.345	493	1.27084	493	1.40425	493	1.53766								493	1.345	1.2405		493	1.27084	1.33813		493	1.40425	1.35312		493	1.53766	1.45276		20.4	1.09202e-06		20.4	1.01578e-07
18.04	11.5731	18.04	1517.64		18.04	45.5277	18.04	1850.48	18.04	3645.53		492	1.34519	492	1.27091	492	1.39884	492	1.53676								492	1.34519	1.24068		492	1.27091	1.34747		492	1.39884	1.35143		492	1.53676	1.45191		20.45	1.10065e-06		20.45	1.02048e-07
18.06	12.7719	18.06	1517.46		18.06	47.5072	18.06	1850.48	18.06	3649.49		491	1.34541	491	1.2715	491	1.40671	491	1.53856								491	1.34541	1.24082		491	1.2715	1.35203		491	1.40671	1.35902		491	1.53856	1.4536		20.5	1.11729e-06		20.5	1.02579e-07
18.08	12.2724	18.08	1518.18		18.08	47.5072	18.08	1854.44	18.08	3655.43		490	1.3458	490	1.27168	490	1.40389	490	1.53945								490	1.3458	1.24318		490	1.27168	1.34199		490	1.40389	1.35452		490	1.53945	1.45444		20.55	1.1329e-06		20.55	1.0353e-07
18.1	11.3733	18.1	1516.02		18.1	46.5175	18.1	1854.44	18.1	3656.41		489	1.34613	489	1.27169	489	1.41151	489	1.5387								489	1.34613	1.24348		489	1.27169	1.35517		489	1.41151	1.36188		489	1.5387	1.45374		20.6	1.14443e-06		20.6	1.05216e-07
18.12	10.3743	18.12	1514.94		18.12	45.5277	18.12	1858.39	18.12	3659.38		488	1.34637	488	1.27213	488	1.39527	488	1.53986								488	1.34637	1.25128		488	1.27213	1.34909		488	1.39527	1.35719		488	1.53986	1.45482		20.65	1.15955e-06		20.65	1.05825e-07
18.14	10.2744	18.14	1515.12		18.14	45.5277	18.14	1859.38	18.14	3659.38		487	1.34638	487	1.27242	487	1.41496	487	1.53773								487	1.34638	1.23994		487	1.27242	1.36126		487	1.41496	1.36154		487	1.53773	1.45283		20.7	1.1696e-06		20.7	1.07177e-07
18.16	11.5731	18.16	1514.58		18.16	44.538	18.16	1857.4	18.16	3658.39		486	1.34685	486	1.27269	486	1.40868	486	1.53866								486	1.34685	1.24996		486	1.27269	1.35091		486	1.40868	1.35916		486	1.53866	1.4537		20.75	1.20342e-06		20.75	1.08734e-07
18.18	10.5741	18.18	1512.6		18.18	42.5585	18.18	1854.44	18.18	3657.4		485	1.34676	485	1.27291	485	1.41163	485	1.5399								485	1.34676	1.25173		485	1.27291	1.36572		485	1.41163	1.362		485	1.5399	1.45486		20.8	1.20297e-06		20.8	1.10059e-07
18.2	10.5741	18.2	1512.06		18.2	39.5893	18.2	1847.51	18.2	3649.49		484	1.34704	484	1.27294	484	1.40708	484	1.5396								484	1.34704	1.25394		484	1.27294	1.35517		484	1.40708	1.36309		484	1.5396	1.45458		20.85	1.20206e-06		20.85	1.12045e-07
18.22	10.8738	18.22	1513.32		18.22	38.5996	18.22	1842.56	18.22	3648.5		483	1.3471	483	1.27317	483	1.4168	483	1.54053								483	1.3471	1.25011		483	1.27317	1.36866		483	1.4168	1.36698		483	1.54053	1.45545		20.9	1.21932e-06		20.9	1.13869e-07
18.24	11.2734	18.24	1512.96		18.24	38.5996	18.24	1843.55	18.24	3647.51		482	1.34721	482	1.2732	482	1.4232	482	1.53989								482	1.34721	1.25217		482	1.2732	1.36866		482	1.4232	1.36955		482	1.53989	1.45485		20.95	1.24847e-06		20.95	1.15857e-07
18.26	10.0746	18.26	1512.6		18.26	38.5996	18.26	1844.54	18.26	3647.51		481	1.3474	481	1.27345	481	1.41852	481	1.53921								481	1.3474	1.25615		481	1.27345	1.37292		481	1.41852	1.36864		481	1.53921	1.46931		21	1.27306e-06		21	1.17269e-07
18.28	10.5741	18.28	1512.78		18.28	37.6099	18.28	1842.56	18.28	3647.51		480	1.34753	480	1.27351	480	1.42	480	1.53972								480	1.34753	1.25055		480	1.27351	1.37688		480	1.42	1.37007		480	1.53972	1.44717		21.05	1.2788e-06		21.05	1.19799e-07
18.3	9.97471	18.3	1513.68		18.3	36.6201	18.3	1848.5	18.3	3645.53		479	1.34746	479	1.27366	479	1.41861	479	1.53809								479	1.34746	1.25615		479	1.27366	1.3784		479	1.41861	1.36872		479	1.53809	1.46057		21.1	1.29911e-06		21.1	1.22031e-07
18.32	10.2744	18.32	1513.86		18.32	38.5996	18.32	1849.49	18.32	3653.45		478	1.34742	478	1.2738	478	1.42701	478	1.53826								478	1.34742	1.25615		478	1.2738	1.37982		478	1.42701	1.37138		478	1.53826	1.46873		21.15	1.30203e-06		21.15	1.22454e-07
18.34	9.1755	18.34	1513.5		18.34	42.5585	18.34	1846.52	18.34	3651.47		477	1.34727	477	1.27389	477	1.41963	477	1.5367								477	1.34727	1.25792		477	1.27389	1.37992		477	1.41963	1.37152		477	1.5367	1.46698		21.2	1.33017e-06		21.2	1.24162e-07
18.36	8.7759	18.36	1512.06		18.36	45.5277	18.36	1851.47	18.36	3649.49		476	1.34747	476	1.27408	476	1.42344	476	1.5359								476	1.34747	1.25806		476	1.27408	1.3828		476	1.42344	1.37339		476	1.5359	1.4664		21.25	1.3334e-06		21.25	1.26767e-07
18.38	7.677	18.38	1512.78		18.38	44.538	18.38	1851.47	18.38	3652.46		475	1.34736	475	1.27393	475	1.42074	475	1.53557								475	1.34736	1.25995		475	1.27393	1.38264		475	1.42074	1.37078		475	1.53557	1.46581		21.3	1.35235e-06		21.3	1.29502e-07
18.4	8.8758	18.4	1511.7		18.4	38.5996	18.4	1851.47	18.4	3659.38		474	1.34704	474	1.27383	474	1.4264	474	1.53448								474	1.34704	1.25777		474	1.27383	1.38253		474	1.4264	1.37624		474	1.53448	1.47222		21.35	1.36055e-06		21.35	1.30402e-07
18.42	9.5751	18.42	1510.62		18.42	30.6817	18.42	1852.46	18.42	3658.39		473	1.34701	473	1.27393	473	1.42824	473	1.53633								473	1.34701	1.25961		473	1.27393	1.38264		473	1.42824	1.37802		473	1.53633	1.4664		21.4	1.3688e-06		21.4	1.32831e-07
18.44	11.4732	18.44	1510.26		18.44	23.7536	18.44	1852.46	18.44	3656.41		472	1.34696	472	1.27408	472	1.42325	472	1.53532								472	1.34696	1.25762		472	1.27408	1.38281		472	1.42325	1.3732		472	1.53532	1.48096		21.45	1.39012e-06		21.45	1.34605e-07
18.46	10.4742	18.46	1510.98		18.46	20.7844	18.46	1850.48	18.46	3653.45		471	1.34836	471	1.27395	471	1.42873	471	1.53482								471	1.34836	1.26469		471	1.27395	1.38266		471	1.42873	1.37849		471	1.53482	1.50309		21.5	1.41271e-06		21.5	1.36482e-07
18.48	11.3733	18.48	1511.52		18.48	21.7741	18.48	1847.51	18.48	3652.46		470	1.34836	470	1.27388	470	1.43119	470	1.53357								470	1.34836	1.25703		470	1.27388	1.38259		470	1.43119	1.38087		470	1.53357	1.47164		21.55	1.43568e-06		21.55	1.39266e-07
18.5	10.3743	18.5	1512.42		18.5	24.7433	18.5	1844.54	18.5	3650.48		469	1.34971	469	1.27378	469	1.43919	469	1.53582								469	1.34971	1.26027		469	1.27378	1.38248		469	1.43919	1.38683		469	1.53582	1.4664		21.6	1.44924e-06		21.6	1.41207e-07
18.52	10.9737	18.52	1513.5		18.52	29.692	18.52	1843.55	18.52	3645.53		468	1.35072	468	1.27368	468	1.43144	468	1.53783								468	1.35072	1.2535		468	1.27368	1.38237		468	1.43144	1.38111		468	1.53783	1.46814		21.65	1.47478e-06		21.65	1.43341e-07
18.54	11.0736	18.54	1515.66		18.54	31.6715	18.54	1846.52	18.54	3640.58		467	1.34734	467	1.27344	467	1.45813	467	1.53582								467	1.34734	1.24657		467	1.27344	1.38212		467	1.45813	1.385		467	1.53582	1.47397		21.7	1.48972e-06		21.7	1.44004e-07
18.56	10.8738	18.56	1514.76		18.56	31.6715	18.56	1847.51	18.56	3638.6		466	1.34869	466	1.27358	466	1.43587	466	1.53708								466	1.34869	1.25733		466	1.27358	1.38227		466	1.43587	1.37264		466	1.53708	1.46756		21.75	1.50481e-06		21.75	1.47111e-07
18.58	9.77491	18.58	1513.68		18.58	28.7023	18.58	1846.52	18.58	3636.62		465	1.35275	465	1.27334	465	1.44349	465	1.53883								465	1.35275	1.2573		465	1.27334	1.38201		465	1.44349	1.39274		465	1.53883	1.46873		21.8	1.52005e-06		21.8	1.50632e-07
18.6	10.7739	18.6	1514.22		18.6	24.7433	18.6	1841.57	18.6	3633.65		464	1.35106	464	1.27313	464	1.46182	464	1.55539								464	1.35106	1.28264		464	1.27313	1.38439		464	1.46182	1.3739		464	1.55539	1.48445		21.85	1.54995e-06		21.85	1.4942e-07
18.62	10.2744	18.62	1513.86		18.62	21.7741	18.62	1843.55	18.62	3631.67		463	1.36098	463	1.27308	463	1.43476	463	1.54435								463	1.36098	1.26879		463	1.27308	1.38439		463	1.43476	1.38431		463	1.54435	1.48154		21.9	1.56671e-06		21.9	1.51416e-07
18.63	10.7739	18.63	1514.58		18.63	23.7536	18.63	1843.55	18.63	3634.64		462	1.35027	462	1.27273	462	1.44645	462	1.53532								462	1.35027	1.28942		462	1.27273	1.38003		462	1.44645	1.38093		462	1.53532	1.46581		21.95	1.58045e-06		21.95	1.54683e-07
18.65	10.4742	18.65	1514.76		18.65	26.7228	18.65	1841.57	18.65	3634.64		461	1.35726	461	1.27261	461	1.46367	461	1.56894								461	1.35726	1.27498		461	1.27261	1.37729		461	1.46367	1.38486		461	1.56894	1.46698		22	1.59968e-06		22	1.5702e-07
18.67	12.0726	18.67	1512.78		18.67	30.6817	18.67	1846.52	18.67	3634.64		460	1.36413	460	1.27236	460	1.45432	460	1.55238								460	1.36413	1.30239		460	1.27236	1.38226		460	1.45432	1.37573		460	1.55238	1.46656		22.05	1.60722e-06		22.05	1.59854e-07
18.69	12.7719	18.69	1513.68		18.69	32.6612	18.69	1848.5	18.69	3632.66		459	1.3603	459	1.27219	459	1.47671	459	1.58574								459	1.3603	1.27589		459	1.27219	1.38205		459	1.47671	1.36815		459	1.58574	1.50542		22.1	1.61588e-06		22.1	1.61802e-07
18.71	11.1735	18.71	1512.96		18.71	33.6509	18.71	1848.5	18.71	3634.64		458	1.36458	458	1.27327	458	1.43205	458	1.59276								458	1.36458	1.29903		458	1.27327	1.38723		458	1.43205	1.3817		458	1.59276	1.51183		22.15	1.63884e-06		22.15	1.65388e-07
18.73	9.2754	18.73	1513.5		18.73	33.6509	18.73	1850.48	18.73	3628.7		457	1.37383	457	1.27224	457	1.42234	457	1.54686								457	1.37383	1.32301		457	1.27224	1.38611		457	1.42234	1.38149		457	1.54686	1.48387		22.2	1.66324e-06		22.2	1.66825e-07
18.75	10.5741	18.75	1513.68		18.75	33.6509	18.75	1848.5	18.75	3626.72		456	1.36571	456	1.27408	456	1.44657	456	1.61735								456	1.36571	1.30577		456	1.27408	1.38013		456	1.44657	1.3902		456	1.61735	1.53513		22.25	1.68461e-06		22.25	1.68956e-07
18.77	10.2744	18.77	1513.14		18.77	35.6304	18.77	1848.5	18.77	3635.63		455	1.38025	455	1.27364	455	1.42898	455	1.60029								455	1.38025	1.35013		455	1.27364	1.39686		455	1.42898	1.37873		455	1.60029	1.50368		22.3	1.7051e-06		22.3	1.69836e-07
18.79	10.4742	18.79	1513.5		18.79	38.5996	18.79	1847.51	18.79	3639.59		454	1.37146	454	1.27473	454	1.43931	454	1.62813								454	1.37146	1.30548		454	1.27473	1.37952		454	1.43931	1.3887		454	1.62813	1.52232		22.35	1.72701e-06		22.35	1.71411e-07
18.81	10.0746	18.81	1512.78		18.81	39.5893	18.81	1845.53	18.81	3641.57		453	1.38464	453	1.27294	453	1.41824	453	1.63501								453	1.38464	1.33321		453	1.27294	1.38814		453	1.41824	1.38851		453	1.63501	1.52872		22.4	1.75272e-06		22.4	1.75109e-07
18.83	10.2744	18.83	1511.34		18.83	39.5893	18.83	1846.52	18.83	3644.54		452	1.4038	452	1.27413	452	1.41577	452	1.61434								452	1.4038	1.31668		452	1.27413	1.38286		452	1.41577	1.40621		452	1.61434	1.48678		22.45	1.78361e-06		22.45	1.78063e-07
18.85	10.0746	18.85	1511.52		18.85	35.6304	18.85	1846.52	18.85	3648.5		451	1.39907	451	1.27586	451	1.41542	451	1.6344								451	1.39907	1.31037		451	1.27586	1.43216		451	1.41542	1.36565		451	1.6344	1.52057		22.5	1.78241e-06		22.5	1.80025e-07
18.87	8.9757	18.87	1510.08		18.87	30.6817	18.87	1842.56	18.87	3650.48		450	1.44404	450	1.28791	450	1.41453	450	1.62396								450	1.44404	1.39654		450	1.28791	1.3714		450	1.41453	1.36479		450	1.62396	1.43494		22.55	1.80288e-06		22.55	1.83379e-07
18.89	8.9757	18.89	1509.54		18.89	26.7228	18.89	1838.6	18.89	3646.52																																	22.6	1.81382e-06		22.6	1.85187e-07
18.91	10.1745	18.91	1510.62		18.91	23.7536	18.91	1832.66	18.91	3648.5																																	22.65	1.82482e-06		22.65	1.87552e-07
18.93	11.4732	18.93	1510.26		18.93	22.7639	18.93	1832.66	18.93	3646.52																																	22.7	1.85822e-06		22.7	1.92152e-07
18.95	11.8728	18.95	1510.98		18.95	22.7639	18.95	1831.67	18.95	3650.48																																	22.75	1.88209e-06		22.75	1.93375e-07
18.97	10.0746	18.97	1510.08		18.97	23.7536	18.97	1830.68	18.97	3648.5																																	22.8	1.89351e-06		22.8	1.94943e-07
18.99	9.2754	18.99	1508.46		18.99	25.7331	18.99	1827.71	18.99	3645.53																																	22.85	1.92947e-06		22.85	1.96184e-07
19.01	9.4752	19.01	1509.54		19.01	29.692	19.01	1832.66	19.01	3642.56																																	22.9	1.94508e-06		22.9	1.99724e-07
19.03	9.4752	19.03	1509.72		19.03	37.6099	19.03	1831.67	19.03	3644.54																																	22.95	1.98735e-06		22.95	2.01576e-07
19.05	9.77491	19.05	1510.26		19.05	44.538	19.05	1833.65	19.05	3647.51																																	23	2.01018e-06		23	2.0415e-07
19.07	10.9737	19.07	1510.62		19.07	49.4867	19.07	1831.67	19.07	3649.49																																	23.05	2.03874e-06		23.05	2.0368e-07
19.09	12.2724	19.09	1508.82		19.09	48.4969	19.09	1829.69	19.09	3655.43																																	23.1	2.03054e-06		23.1	2.06043e-07
19.11	12.1725	19.11	1509.54		19.11	41.5688	19.11	1831.67	19.11	3658.39																																	23.15	2.05111e-06		23.15	2.08074e-07
19.13	11.5731	19.13	1509		19.13	31.6715	19.13	1838.6	19.13	3663.34																																	23.2	2.09006e-06		23.2	2.11951e-07
19.15	10.5741	19.15	1508.46		19.15	22.7639	19.15	1841.57	19.15	3663.34																																	23.25	2.08865e-06		23.25	2.11218e-07
19.17	11.0736	19.17	1509.72		19.17	19.7947	19.17	1845.53	19.17	3661.36																																	23.3	2.12118e-06		23.3	2.13054e-07
19.19	10.0746	19.19	1509.72		19.19	21.7741	19.19	1843.55	19.19	3657.4																																	23.35	2.15421e-06		23.35	2.1503e-07
19.21	8.676	19.21	1510.08		19.21	25.7331	19.21	1841.57	19.21	3655.43																																	23.4	2.17457e-06		23.4	2.17024e-07
19.23	9.3753	19.23	1511.51		19.23	27.7125	19.23	1842.56	19.23	3652.46																																	23.45	2.19364e-06		23.45	2.174e-07
19.25	11.3617	19.25	1510.95		19.25	26.7228	19.25	1845.53	19.25	3645.53																																	23.5	2.26706e-06		23.5	2.2094e-07
19.27	14.5506	19.27	1512.06		19.27	22.7639	19.27	1849.49	19.27	3642.56																																	23.55	2.27163e-06		23.55	2.21962e-07
19.29	15.1412	19.29	1512.62		19.29	20.7844	19.29	1847.51	19.29	3634.64																																	23.6	2.29773e-06		23.6	2.23616e-07
19.31	13.0152	19.31	1513.31		19.31	23.7536	19.31	1845.53	19.31	3637.61																																	23.65	2.31321e-06		23.65	2.24911e-07
19.32	13.2514	19.32	1515.32		19.32	31.6715	19.32	1854.44	19.32	3636.62																																	23.7	2.32724e-06		23.7	2.24992e-07
19.34	17.031	19.34	1515.67		19.34	40.5791	19.34	1852.46	19.34	3636.62																																	23.75	2.32724e-06		23.75	2.24909e-07
19.36	13.3695	19.36	1517.67		19.36	46.5175	19.36	1851.47	19.36	3637.61																																	23.8	2.34451e-06		23.8	2.24621e-07
19.38	22.7003	19.38	1519.61		19.38	46.5175	19.38	1848.5	19.38	3632.66																																	23.85	2.35081e-06		23.85	2.24927e-07
19.4	20.1018	19.4	1522.52		19.4	41.5688	19.4	1847.51	19.4	3632.66																																	23.9	2.36984e-06		23.9	2.2548e-07
19.42	26.2436	19.42	1526.61		19.42	35.6304	19.42	1851.47	19.42	3634.64																																	23.95	2.4246e-06		23.95	2.25995e-07
19.44	32.9759	19.44	1531.46		19.44	30.6817	19.44	1853.45	19.44	3637.61																																	24	2.48897e-06		24	2.25947e-07
19.46	35.1019	19.46	1537.49		19.46	28.7023	19.46	1850.48	19.46	3633.65																																	24.05	2.50574e-06		24.05	2.26788e-07
19.48	55.6531	19.48	1546.87		19.48	28.7023	19.48	1850.48	19.48	3632.66																																	24.1	2.52603e-06		24.1	2.26788e-07
19.5	42.4071	19.5	1558.87		19.5	29.692	19.5	1845.53	19.5	3631.67																																	24.15	2.55333e-06		24.15	2.27604e-07
19.52	47.5754	19.52	1575.49		19.52	29.692	19.52	1846.52	19.52	3632.66																																	24.2	2.59483e-06		24.2	2.27213e-07
19.54	60.2613	19.54	1583.12		19.54	30.4529	19.54	1848.5	19.54	3627.71																																	24.25	2.61583e-06		24.25	2.28416e-07
19.56	67.309	19.56	1586.07		19.56	28.4082	19.56	1850.48	19.56	3630.68																																	24.3	2.6441e-06		24.3	2.27906e-07
19.58	78.0372	19.58	1589.48		19.58	31.863	19.58	1853.45	19.58	3629.69																																	24.35	2.6673e-06		24.35	2.28417e-07
19.6	85.6331	19.6	1586.14		19.6	37.3625	19.6	1851.47	19.6	3629.69																																	24.4	2.70883e-06		24.4	2.28807e-07
19.62	79.2118	19.62	1582.25		19.62	27.6326	19.62	1851.47	19.62	3629.69																																	24.45	2.74179e-06		24.45	2.29419e-07
19.64	70.9895	19.64	1577.56		19.64	33.9462	19.64	1852.46	19.64	3627.71																																	24.5	2.73443e-06		24.5	2.28143e-07
19.66	63.7069	19.66	1572.87		19.66	42.7915	19.66	1856.27	19.66	3633.65																																	24.55	2.76956e-06		24.55	2.28641e-07
19.68	52.7438	19.68	1563.72		19.68	50.8997	19.68	1862.61	19.68	3634.64																																	24.6	2.80891e-06		24.6	2.29038e-07
19.7	37.2279	19.7	1555.06		19.7	53.4176	19.7	1860.85	19.7	3642.56																																	24.65	2.78262e-06		24.65	2.28738e-07
19.72	35.4562	19.72	1543.84		19.72	58.3029	19.72	1865.93	19.72	3649.49																																	24.7	2.82975e-06		24.7	2.28504e-07
19.74	31.7948	19.74	1537.08		19.74	61.2642	19.74	1861.98	19.74	3661.36																																	24.75	2.8893e-06		24.75	2.28766e-07
19.76	23.7633	19.76	1532.98		19.76	61.7577	19.76	1869.59	19.76	3672.2																																	24.8	2.88348e-06		24.8	2.29229e-07
19.78	21.7554	19.78	1532.27		19.78	73.7438	19.78	1875.87	19.78	3677.77																																	24.85	2.98199e-06		24.85	2.29207e-07
19.8	17.6215	19.8	1523.29		19.8	88.7617	19.8	1882.71	19.8	3688.28																																	24.9	3.01827e-06		24.9	2.29755e-07
19.82	19.157	19.82	1526.01		19.82	96.0944	19.82	1898.43	19.82	3699.77																																	24.95	3.03657e-06		24.95	2.29864e-07
19.84	18.8026	19.84	1521.47		19.84	110.125	19.84	1908.66	19.84	3708.44																																	25	3.07558e-06		25	2.30717e-07
19.86	16.5585	19.86	1522.63		19.86	116.541	19.86	1913.1	19.86	3717.96																																	25.05	3.113e-06		25.05	2.30575e-07
19.88	17.3853	19.88	1520.55		19.88	104.978	19.88	1919.87	19.88	3720.01																																	25.1	3.16573e-06		25.1	2.30704e-07
19.9	15.3693	19.9	1517.55		19.9	96.5879	19.9	1913.52	19.9	3705.62																																	25.15	3.14876e-06		25.15	2.30303e-07
19.92	14.2704	19.92	1517.71		19.92	86.9285	19.92	1903.93	19.92	3693.28																																	25.2	3.17638e-06		25.2	2.30652e-07
19.94	12.8718	19.94	1513.96		19.94	71.0646	19.94	1891.87	19.94	3677.77																																	25.25	3.21503e-06		25.25	2.31236e-07
19.96	12.5721	19.96	1512.42		19.96	68.5969	19.96	1875.31	19.96	3671.64																																	25.3	3.26729e-06		25.3	2.31775e-07
19.98	11.8728	19.98	1514.76		19.98	55.6237	19.98	1870.93	19.98	3663.88																																	25.35	3.30038e-06		25.35	2.31413e-07
20	10.8738	20	1512.42		20	50.0537	20	1866.7	20	3652.18																																	25.4	3.32486e-06		25.4	2.30977e-07
20.01	10.2744	20.01	1512.06		20.01	43.4966	20.01	1849.5	20.01	3645.53																																	25.45	3.34952e-06		25.45	2.32367e-07
20.03	9.3753	20.03	1512.96		20.03	38.4201	20.03	1846.75	20.03	3636.62																																	25.5	3.3721e-06		25.5	2.30794e-07
20.05	8.8758	20.05	1513.32		20.05	31.5105	20.05	1847.53	20.05	3635.63																																	25.55	3.40625e-06		25.55	2.29663e-07
20.07	9.675	20.07	1513.32		20.07	26.6455	20.07	1835.63	20.07	3629.69																																	25.6	3.4477e-06		25.6	2.2686e-07
20.09	9.77491	20.09	1512.42		20.09	31.2284	20.09	1840.58	20.09	3645.9																																	25.65	3.45001e-06		25.65	2.20735e-07
20.11	10.7739	20.11	1511.7		20.11	27.7125	20.11	1843.55	20.11	3638.78																																	25.7	3.50845e-06		25.7	2.20317e-07
20.13	10.3743	20.13	1512.24		20.13	31.6715	20.13	1846.52	20.13	3638.85																																	25.75	3.4593e-06		25.75	2.21612e-07
20.15	10.674	20.15	1511.7		20.15	35.6304	20.15	1847.51	20.15	3631.67																																	25.8	3.51081e-06		25.8	2.20851e-07
20.17	10.7739	20.17	1511.7		20.17	40.5791	20.17	1841.57	20.17	3631.67																																	25.85	3.55591e-06		25.85	2.20715e-07
20.19	9.5751	20.19	1511.16		20.19	46.5175	20.19	1840.58	20.19	3636.24																																	25.9	3.60401e-06		25.9	2.20544e-07
20.21	9.2754	20.21	1510.62		20.21	52.4559	20.21	1841.57	20.21	3631.67																																	25.95	3.66998e-06		25.95	2.21129e-07
20.23	10.0746	20.23	1510.26		20.23	53.4456	20.23	1844.54	20.23	3631.67																																	26	3.71963e-06		26	2.21254e-07
20.25	9.3753	20.25	1508.64		20.25	49.4867	20.25	1847.51	20.25	3630.68																																	26.05	3.61614e-06		26.05	2.21122e-07
20.27	8.8758	20.27	1509.18		20.27	41.5688	20.27	1850.48	20.27	3631.67																																	26.1	3.63807e-06		26.1	2.21039e-07
20.29	9.1755	20.29	1508.64		20.29	35.6304	20.29	1848.5	20.29	3633.65																																	26.15	3.72713e-06		26.15	2.21152e-07
20.31	9.77491	20.31	1508.82		20.31	33.6509	20.31	1851.47	20.31	3635.63																																	26.2	3.7447e-06		26.2	2.21992e-07
20.33	10.674	20.33	1508.1		20.33	36.6201	20.33	1847.51	20.33	3636.62																																	26.25	3.77501e-06		26.25	2.21646e-07
20.35	11.0736	20.35	1507.74		20.35	41.5688	20.35	1847.51	20.35	3636.62																																	26.3	3.76994e-06		26.3	2.21362e-07
20.37	11.9727	20.37	1507.02		20.37	42.5585	20.37	1847.51	20.37	3639.59																																	26.35	3.79536e-06		26.35	2.21642e-07
20.39	12.5721	20.39	1507.2		20.39	39.5893	20.39	1845.53	20.39	3640.58																																	26.4	3.81325e-06		26.4	2.2257e-07
20.41	12.7719	20.41	1507.38		20.41	32.6612	20.41	1846.52	20.41	3641.57																																	26.45	3.86483e-06		26.45	2.23428e-07
20.43	12.0726	20.43	1507.92		20.43	26.7228	20.43	1842.56	20.43	3645.53																																	26.5	3.85446e-06		26.5	2.23721e-07
20.45	13.0716	20.45	1508.46		20.45	25.7331	20.45	1839.59	20.45	3645.53																																	26.55	3.92238e-06		26.55	2.23945e-07
20.47	13.0716	20.47	1507.56		20.47	27.7125	20.47	1839.59	20.47	3649.49																																	26.6	3.9701e-06		26.6	2.23787e-07
20.49	13.1715	20.49	1508.28		20.49	31.6715	20.49	1838.6	20.49	3646.52																																	26.65	4.0157e-06		26.65	2.25277e-07
20.51	12.4722	20.51	1508.64		20.51	34.6407	20.51	1844.54	20.51	3647.51																																	26.7	3.94087e-06		26.7	2.25119e-07
20.53	13.1715	20.53	1509.72		20.53	35.6304	20.53	1848.5	20.53	3647.51																																	26.75	4.02921e-06		26.75	2.251e-07
20.55	13.3713	20.55	1510.65		20.55	32.6612	20.55	1854.44	20.55	3646.52																																	26.8	4.07276e-06		26.8	2.25354e-07
20.57	13.8708	20.57	1512.37		20.57	28.7023	20.57	1856.41	20.57	3644.54																																	26.85	4.13063e-06		26.85	2.24132e-07
20.59	13.8708	20.59	1514.57		20.59	27.7125	20.59	1857.4	20.59	3637.61																																	26.9	4.18088e-06		26.9	2.26284e-07
20.61	14.1705	20.61	1517.38		20.61	29.692	20.61	1858.39	20.61	3633.65																																	26.95	4.15289e-06		26.95	2.25538e-07
20.63	12.8718	20.63	1520.01		20.63	33.6509	20.63	1858.39	20.63	3630.68																																	27	4.19777e-06		27	2.26509e-07
20.65	10.674	20.65	1522.86		20.65	37.6099	20.65	1855.43	20.65	3630.68																																	27.05	4.20907e-06		27.05	2.26117e-07
20.67	9.0756	20.67	1525.37		20.67	38.5996	20.67	1853.45	20.67	3631.67																																	27.1	4.27174e-06		27.1	2.2551e-07
20.69	9.97471	20.69	1527.04		20.69	38.5996	20.69	1849.49	20.69	3633.65																																	27.15	4.266e-06		27.15	2.26318e-07
20.7	10.4742	20.7	1527.04		20.7	35.6304	20.7	1847.51	20.7	3631.67																																	27.2	4.26503e-06		27.2	2.27334e-07
20.72	11.9727	20.72	1528.68		20.72	32.6612	20.72	1846.52	20.72	3628.7																																	27.25	4.3149e-06		27.25	2.28242e-07
20.74	12.2724	20.74	1527.01		20.74	31.6715	20.74	1841.57	20.74	3631.67																																	27.3	4.36015e-06		27.3	2.28893e-07
20.76	12.1725	20.76	1526.94		20.76	32.6612	20.76	1840.58	20.76	3629.69																																	27.35	4.37588e-06		27.35	2.29355e-07
20.78	12.5721	20.78	1524.75		20.78	33.6509	20.78	1839.59	20.78	3632.66																																	27.4	4.37608e-06		27.4	2.30367e-07
20.8	12.4722	20.8	1521.72		20.8	35.6304	20.8	1838.6	20.8	3633.65																																	27.45	4.38577e-06		27.45	2.31215e-07
20.82	12.0726	20.82	1518.87		20.82	36.6201	20.82	1837.61	20.82	3632.66																																	27.5	4.42572e-06		27.5	2.31906e-07
20.84	11.9727	20.84	1518.07		20.84	38.5996	20.84	1834.64	20.84	3630.68																																	27.55	4.48225e-06		27.55	2.3114e-07
20.86	12.3723	20.86	1516.11		20.86	40.5791	20.86	1837.61	20.86	3624.74																																	27.6	4.52488e-06		27.6	2.31963e-07
20.88	12.0726	20.88	1515.7		20.88	44.538	20.88	1839.59	20.88	3620.78																																	27.65	4.56229e-06		27.65	2.3195e-07
20.9	10.9737	20.9	1514.39		20.9	47.5072	20.9	1842.56	20.9	3615.84																																	27.7	4.61675e-06		27.7	2.33654e-07
20.92	11.1735	20.92	1513.08		20.92	48.4969	20.92	1843.55	20.92	3616.83																																	27.75	4.63852e-06		27.75	2.35237e-07
20.94	13.2714	20.94	1513.08		20.94	47.5072	20.94	1841.57	20.94	3614.85																																	27.8	4.68732e-06		27.8	2.35912e-07
20.96	14.1705	20.96	1513.5		20.96	42.5585	20.96	1842.56	20.96	3618.8																																	27.85	4.67614e-06		27.85	2.40415e-07
20.98	13.0716	20.98	1513.32		20.98	37.6099	20.98	1844.54	20.98	3624.74																																	27.9	4.69938e-06		27.9	2.3901e-07
21	13.3713	21	1512.06		21	33.6509	21	1847.51	21	3623.75																																	27.95	4.72782e-06		27.95	2.3834e-07
21.02	13.1715	21.02	1512.24		21.02	32.6612	21.02	1848.5	21.02	3621.77																																	28	4.73129e-06		28	2.38254e-07
21.04	12.7719	21.04	1511.34		21.04	34.6407	21.04	1849.49	21.04	3620.78																																	28.05	4.75932e-06		28.05	2.38272e-07
21.06	11.5731	21.06	1511.52		21.06	37.6099	21.06	1843.55	21.06	3625.73																																	28.1	4.76969e-06		28.1	2.41085e-07
21.08	11.0736	21.08	1510.98		21.08	39.5893	21.08	1840.58	21.08	3629.69																																	28.15	4.78302e-06		28.15	2.4257e-07
21.1	10.7739	21.1	1510.44		21.1	37.6099	21.1	1835.63	21.1	3638.6																																	28.2	4.79293e-06		28.2	2.43764e-07
21.12	9.97471	21.12	1510.26		21.12	33.6509	21.12	1830.68	21.12	3641.57																																	28.25	4.80916e-06		28.25	2.45416e-07
21.14	9.87481	21.14	1509.36		21.14	28.7023	21.14	1830.68	21.14	3643.55																																	28.3	4.8458e-06		28.3	2.42173e-07
21.16	10.1745	21.16	1509.36		21.16	24.7433	21.16	1828.7	21.16	3643.55																																	28.35	4.85278e-06		28.35	2.45718e-07
21.18	9.77491	21.18	1507.92		21.18	22.7639	21.18	1832.66	21.18	3640.58																																	28.4	4.87606e-06		28.4	2.4612e-07
21.2	9.97471	21.2	1507.92		21.2	22.7639	21.2	1833.65	21.2	3642.56																																	28.45	4.88855e-06		28.45	2.46675e-07
21.22	10.8738	21.22	1508.64		21.22	23.7536	21.22	1835.63	21.22	3640.58																																	28.5	4.90755e-06		28.5	2.47484e-07
21.24	11.1735	21.24	1509.36		21.24	25.7331	21.24	1835.63	21.24	3640.58																																	28.55	4.91026e-06		28.55	2.48855e-07
21.26	10.8738	21.26	1509.54		21.26	28.7023	21.26	1838.6	21.26	3639.59																																	28.6	4.91733e-06		28.6	2.49774e-07
21.28	11.8728	21.28	1510.62		21.28	29.692	21.28	1846.96	21.28	3640.58																																	28.65	4.92458e-06		28.65	2.51004e-07
21.3	12.8718	21.3	1511.7		21.3	29.692	21.3	1841.67	21.3	3637.61																																	28.7	4.95478e-06		28.7	2.48957e-07
21.32	12.3723	21.32	1512.24		21.32	29.692	21.32	1847.16	21.32	3636.62																																	28.75	4.97212e-06		28.75	2.51158e-07
21.34	12.0726	21.34	1512.06		21.34	28.7023	21.34	1844.07	21.34	3634.64																																	28.8	4.98766e-06		28.8	2.49876e-07
21.36	10.7739	21.36	1513.14		21.36	28.7023	21.36	1848.6	21.36	3633.65																																	28.85	5.05112e-06		28.85	2.52343e-07
21.38	10.3743	21.38	1512.96		21.38	29.692	21.38	1846.87	21.38	3639.59																																	28.9	5.06444e-06		28.9	2.50337e-07
21.39	8.5761	21.39	1512.6		21.39	31.6715	21.39	1845.61	21.39	3645.53																																	28.95	5.07375e-06		28.95	2.51312e-07
21.41	7.9767	21.41	1512.6		21.41	33.6509	21.41	1844.84	21.41	3647.51																																	29	5.10342e-06		29	2.52291e-07
21.43	8.4762	21.43	1512.24		21.43	36.6201	21.43	1844.65	21.43	3646.52																																	29.05	5.11553e-06		29.05	2.51621e-07
21.45	7.4772	21.45	1511.16		21.45	38.5996	21.45	1839.84	21.45	3648.5																																	29.1	5.131e-06		29.1	2.51672e-07
21.47	7.677	21.47	1512.06		21.47	38.5996	21.47	1841.67	21.47	3644.54																																	29.15	5.15085e-06		29.15	2.50798e-07
21.49	8.676	21.49	1511.34		21.49	37.6099	21.49	1839.84	21.49	3640.58																																	29.2	5.16574e-06		29.2	2.5317e-07
21.51	10.0746	21.51	1511.7		21.51	35.6304	21.51	1853.45	21.51	3639.59																																	29.25	5.17627e-06		29.25	2.53067e-07
21.53	11.1735	21.53	1513.32		21.53	32.6612	21.53	1851.47	21.53	3635.63																																	29.3	5.17635e-06		29.3	2.53689e-07
21.55	11.7729	21.55	1512.78		21.55	30.6817	21.55	1848.5	21.55	3632.66																																	29.35	5.19476e-06		29.35	2.5656e-07
21.57	12.8718	21.57	1513.5		21.57	30.6817	21.57	1849.49	21.57	3631.67																																	29.4	5.20719e-06		29.4	2.56036e-07
21.59	12.9717	21.59	1514.4		21.59	30.6817	21.59	1852.46	21.59	3625.73																																	29.45	5.22091e-06		29.45	2.57033e-07
21.61	9.77491	21.61	1514.4		21.61	32.6612	21.61	1850.48	21.61	3623.75																																	29.5	5.2275e-06		29.5	2.56141e-07
21.63	8.8758	21.63	1514.76		21.63	35.6304	21.63	1848.5	21.63	3627.71																																	29.55	5.24455e-06		29.55	2.56036e-07
21.65	8.5761	21.65	1513.86		21.65	39.5893	21.65	1849.49	21.65	3626.72																																	29.6	5.25299e-06		29.6	2.57929e-07
21.67	8.9757	21.67	1514.22		21.67	44.538	21.67	1847.51	21.67	3631.67																																	29.65	5.27007e-06		29.65	2.58881e-07
21.69	9.5751	21.69	1513.86		21.69	47.5072	21.69	1842.56	21.69	3634.64																																	29.7	5.28211e-06		29.7	2.5814e-07
21.71	11.3733	21.71	1513.68		21.71	47.5072	21.71	1838.6	21.71	3636.62																																	29.75	5.30082e-06		29.75	2.59836e-07
21.73	12.1725	21.73	1512.96		21.73	41.5688	21.73	1839.59	21.73	3636.62																																	29.8	5.31138e-06		29.8	2.57297e-07
21.75	12.3723	21.75	1512.06		21.75	32.6612	21.75	1839.59	21.75	3638.6																																	29.85	5.31919e-06		29.85	2.60529e-07
21.77	10.674	21.77	1510.8		21.77	24.7433	21.77	1838.6	21.77	3638.6																																	29.9	5.33608e-06		29.9	2.6224e-07
21.79	10.1745	21.79	1511.34		21.79	22.7639	21.79	1840.58	21.79	3638.6																																	29.95	5.34817e-06		29.95	2.62401e-07
21.81	10.7739	21.81	1509.36		21.81	27.7125	21.81	1841.57	21.81	3637.61																																	30	5.35838e-06		30	2.66842e-07
21.83	9.4752	21.83	1508.82		21.83	34.6407	21.83	1839.59	21.83	3638.6
21.85	9.3753	21.85	1509.72		21.85	40.5791	21.85	1841.57	21.85	3635.63
21.87	9.87481	21.87	1509.18		21.87	40.5791	21.87	1839.59	21.87	3634.64
21.89	10.7739	21.89	1509.9		21.89	36.6201	21.89	1841.57	21.89	3632.66
21.91	11.2734	21.91	1510.62		21.91	29.692	21.91	1843.55	21.91	3625.73
21.93	11.8728	21.93	1511.88		21.93	25.7331	21.93	1842.56	21.93	3624.74
21.95	11.4732	21.95	1512.24		21.95	26.7228	21.95	1834.64	21.95	3620.78
21.97	12.7719	21.97	1512.78		21.97	31.6715	21.97	1839.59	21.97	3623.75
21.99	11.4732	21.99	1514.76		21.99	35.6304	21.99	1835.63	21.99	3621.77
22.01	10.7739	22.01	1514.76		22.01	36.6201	22.01	1833.65	22.01	3620.78
22.03	9.675	22.03	1514.22		22.03	32.6612	22.03	1835.63	22.03	3624.74
22.05	9.5751	22.05	1514.4		22.05	26.7228	22.05	1841.57	22.05	3627.71
22.07	8.9757	22.07	1514.04		22.07	20.7844	22.07	1840.58	22.07	3627.71
22.08	8.8758	22.08	1513.68		22.08	21.7741	22.08	1841.57	22.08	3628.7
22.1	7.8768	22.1	1513.14		22.1	27.7125	22.1	1840.58	22.1	3628.7
22.12	9.1755	22.12	1511.52		22.12	36.6201	22.12	1839.59	22.12	3633.65
22.14	10.2744	22.14	1512.06		22.14	44.538	22.14	1840.58	22.14	3637.61
22.16	10.5741	22.16	1512.42		22.16	46.5175	22.16	1842.56	22.16	3639.59
22.18	11.0736	22.18	1512.06		22.18	43.5483	22.18	1840.58	22.18	3638.6
22.2	11.9727	22.2	1512.6		22.2	36.6201	22.2	1842.56	22.2	3637.61
22.22	12.5721	22.22	1511.88		22.22	30.6817	22.22	1840.58	22.22	3636.62
22.24	11.4732	22.24	1513.32		22.24	26.7228	22.24	1836.62	22.24	3640.58
22.26	10.4742	22.26	1512.24		22.26	26.7228	22.26	1832.66	22.26	3639.59
22.28	9.87481	22.28	1512.78		22.28	29.692	22.28	1837.61	22.28	3640.58
22.3	9.2754	22.3	1513.14		22.3	31.6715	22.3	1837.61	22.3	3640.58
22.32	7.4772	22.32	1512.06		22.32	32.6612	22.32	1839.59	22.32	3642.56
22.34	8.3763	22.34	1510.98		22.34	30.6817	22.34	1840.58	22.34	3643.55
22.36	8.9757	22.36	1512.24		22.36	26.7228	22.36	1840.58	22.36	3643.55
22.38	10.1745	22.38	1511.88		22.38	23.7536	22.38	1837.61	22.38	3640.58
22.4	10.4742	22.4	1512.42		22.4	21.7741	22.4	1835.63	22.4	3639.59
22.42	10.0746	22.42	1511.88		22.42	20.7844	22.42	1832.66	22.42	3635.63
22.44	10.0746	22.44	1511.34		22.44	22.7639	22.44	1830.68	22.44	3635.63
22.46	10.0746	22.46	1511.72		22.46	25.7331	22.46	1831.67	22.46	3635.63
22.48	8.676	22.48	1511.99		22.48	29.692	22.48	1829.69	22.48	3631.67
22.5	9.5751	22.5	1513.8		22.5	34.6407	22.5	1826.72	22.5	3632.66
22.52	10.5741	22.52	1515.19		22.52	39.5893	22.52	1828.7	22.52	3630.68
22.54	12.4722	22.54	1518.48		22.54	42.5585	22.54	1831.67	22.54	3628.7
22.56	13.671	22.56	1520.76		22.56	41.5688	22.56	1834.64	22.56	3629.69
22.58	13.2714	22.58	1521.22		22.58	37.6099	22.58	1839.59	22.58	3627.71
22.6	13.8708	22.6	1519.56		22.6	31.6715	22.6	1842.56	22.6	3625.73
22.62	14.1705	22.62	1517.55		22.62	27.7125	22.62	1844.54	22.62	3626.72
22.64	13.4712	22.64	1514.27		22.64	26.7228	22.64	1844.54	22.64	3627.71
22.66	13.5711	22.66	1514.37		22.66	28.7023	22.66	1846.52	22.66	3629.69
22.68	13.1715	22.68	1511.89		22.68	31.6715	22.68	1848.5	22.68	3634.64
22.7	12.5721	22.7	1510.62		22.7	33.6509	22.7	1847.51	22.7	3638.6
22.72	12.5721	22.72	1510.98		22.72	34.6407	22.72	1844.54	22.72	3638.6
22.74	11.0736	22.74	1510.8		22.74	35.6304	22.74	1843.55	22.74	3638.6
22.76	11.1735	22.76	1510.44		22.76	36.6201	22.76	1838.6	22.76	3639.59
22.77	12.3723	22.77	1509.72		22.77	39.5893	22.77	1838.6	22.77	3637.61
22.79	13.2714	22.79	1509.9		22.79	42.5585	22.79	1837.61	22.79	3637.61
22.81	12.8718	22.81	1509.54		22.81	44.538	22.81	1834.64	22.81	3641.57
22.83	12.7719	22.83	1509.54		22.83	45.5277	22.83	1835.63	22.83	3637.61
22.85	12.672	22.85	1510.26		22.85	42.5585	22.85	1839.59	22.85	3632.66
22.87	12.3723	22.87	1510.98		22.87	37.6099	22.87	1839.59	22.87	3633.65
22.89	10.9737	22.89	1511.34		22.89	30.6817	22.89	1841.57	22.89	3631.67
22.91	10.9737	22.91	1511.7		22.91	23.7536	22.91	1843.55	22.91	3627.71
22.93	9.77491	22.93	1512.24		22.93	19.7947	22.93	1843.55	22.93	3627.71
22.95	8.5761	22.95	1512.6		22.95	18.8049	22.95	1842.56	22.95	3625.73
22.97	7.3773	22.97	1511.88		22.97	18.8049	22.97	1845.53	22.97	3629.69
22.99	8.2764	22.99	1512.42		22.99	18.8049	22.99	1842.56	22.99	3632.66
23.01	9.4752	23.01	1512.78		23.01	18.8049	23.01	1841.57	23.01	3630.68
23.03	10.5741	23.03	1513.68		23.03	18.8049	23.03	1840.58	23.03	3628.7
23.05	11.8728	23.05	1514.04		23.05	20.7844	23.05	1840.58	23.05	3628.7
23.07	13.3713	23.07	1513.5		23.07	23.7536	23.07	1838.6	23.07	3628.7
23.09	13.2714	23.09	1512.96		23.09	28.7023	23.09	1839.59	23.09	3627.71
23.11	12.672	23.11	1512.06		23.11	33.6509	23.11	1839.59	23.11	3629.69
23.13	11.7729	23.13	1511.34		23.13	38.5996	23.13	1835.63	23.13	3631.47
23.15	11.7729	23.15	1511.34		23.15	37.322	23.15	1834.9	23.15	3631.14
23.17	11.7729	23.17	1510.62		23.17	37.2257	23.17	1834	23.17	3634.12
23.19	11.4732	23.19	1509.72		23.19	39.6332	23.19	1836.91	23.19	3631.39
23.21	12.1725	23.21	1508.82		23.21	42.4259	23.21	1837.95	23.21	3630.15
23.23	12.9717	23.23	1509.18		23.23	40.211	23.23	1835.54	23.23	3631.22
23.25	12.3723	23.25	1509		23.25	41.0777	23.25	1841.08	23.25	3645.38
23.27	10.7739	23.27	1508.1		23.27	48.5892	23.27	1842.48	23.27	3644.72
23.29	9.3753	23.29	1507.38		23.29	42.7149	23.29	1840	23.29	3653.25
23.31	8.7759	23.31	1507.92		23.31	29.2326	23.31	1844.22	23.31	3649.85
23.33	8.5761	23.33	1508.1		23.33	37.8035	23.33	1840.41	23.33	3638.34
23.35	9.3753	23.35	1508.64		23.35	38.1887	23.35	1839.5	23.35	3647.87
23.37	10.7739	23.37	1509.18		23.37	38.5739	23.37	1835.78	23.37	3649.02
23.39	12.0726	23.39	1509.9		23.39	41.7518	23.39	1844.64	23.39	3628.16
23.41	13.0716	23.41	1510.44		23.41	41.9444	23.41	1844.08	23.41	3631.89
23.43	12.672	23.43	1509.9		23.43	39.3443	23.43	1838.17	23.43	3628.99
23.45	11.3733	23.45	1509.9		23.45	41.8481	23.45	1838.04	23.45	3631.31
23.46	9.77491	23.46	1510.26		23.46	37.4183	23.46	1833.1	23.46	3632.56
23.48	9.0756	23.48	1510.08		23.48	37.2257	23.48	1835.79	23.48	3630.68
23.5	8.8758	23.5	1510.08		23.5	32.6995	23.5	1841.63	23.5	3628.7
23.52	9.0756	23.52	1510.44		23.52	36.0701	23.52	1837.81	23.52	3627.71
23.54	10.8738	23.54	1510.26		23.54	41.5688	23.54	1842.56	23.54	3626.72
23.56	12.0726	23.56	1509.9		23.56	37.6099	23.56	1838.6	23.56	3623.75
23.58	11.8728	23.58	1511.16		23.58	35.6304	23.58	1836.62	23.58	3626.72
23.6	11.1735	23.6	1510.8		23.6	36.6201	23.6	1839.59	23.6	3628.7
23.62	10.1745	23.62	1511.52		23.62	39.5893	23.62	1838.6	23.62	3630.68
23.64	9.3753	23.64	1512.24		23.64	44.538	23.64	1834.64	23.64	3629.69
23.66	8.676	23.66	1513.32		23.66	46.5175	23.66	1835.63	23.66	3631.67
23.68	8.9757	23.68	1513.32		23.68	44.538	23.68	1837.61	23.68	3627.71
23.7	10.5741	23.7	1513.86		23.7	40.5791	23.7	1834.64	23.7	3626.92
23.72	10.5741	23.72	1513.86		23.72	38.5996	23.72	1835.63	23.72	3625.02
23.74	12.1725	23.74	1514.4		23.74	39.5893	23.74	1835.63	23.74	3624.02
23.76	12.672	23.76	1514.58		23.76	44.538	23.76	1838.6	23.76	3624.19
23.78	12.2724	23.78	1514.94		23.78	35.4922	23.78	1841.57	23.78	3628.24
23.8	11.7729	23.8	1514.76		23.8	38.3813	23.8	1841.57	23.8	3632.8
23.82	10.3743	23.82	1514.04		23.82	36.4553	23.82	1839.59	23.82	3628.33
23.84	9.5751	23.84	1513.32		23.84	37.7072	23.84	1840.58	23.84	3628.33
23.86	9.2754	23.86	1512.24		23.86	40.5791	23.86	1839.59	23.86	3634.78
23.88	8.1765	23.88	1512.06		23.88	37.6099	23.88	1840.58	23.88	3628.58
23.9	9.1755	23.9	1511.88		23.9	35.6304	23.9	1841.57	23.9	3630.64
23.92	8.5761	23.92	1510.8		23.92	33.6509	23.92	1842.56	23.92	3629.4
23.94	8.0766	23.94	1510.98		23.94	33.6509	23.94	1845.53	23.94	3629.49
23.96	13.903	23.96	1510.62		23.96	35.6304	23.96	1845.53	23.96	3635.78
23.98	13.7464	23.98	1509.54		23.98	38.5996	23.98	1848.5	23.98	3631.56
24	14.2946	24	1509.82		24	43.5483	24	1848.5	24	3637.04
24.02	10.6141	24.02	1511.41		24.02	47.5072	24.02	1845.53	24.02	3643.69
24.04	12.1802	24.04	1510.85		24.04	49.4867	24.04	1846.52	24.04	3643.01
24.06	14.2946	24.06	1512.44		24.06	48.4969	24.06	1846.52	24.06	3649.66
24.08	15.0776	24.08	1511.57		24.08	48.4969	24.08	1847.51	24.08	3659.19
24.1	14.0162	24.1	1512.84		24.1	51.4661	24.1	1844.54	24.1	3652.07
24.12	16.9451	24.12	1513.87		24.12	57.4045	24.12	1839.59	24.12	3671.62
24.14	16.9451	24.14	1512.52		24.14	60.9076	24.14	1853.61	24.14	3673.93
24.15	16.4569	24.15	1518.65		24.15	65.4122	24.15	1864.87	24.15	3677.88
24.17	16.7096	24.17	1520.85		24.17	68.3961	24.17	1859.39	24.17	3670.94
24.19	17.1891	24.19	1523.05		24.19	75.1887	24.19	1868.08	24.19	3675.66
24.21	22.3147	24.21	1528.42		24.21	80.9663	24.21	1872.13	24.21	3679.79
24.23	26.7081	24.23	1541.84		24.23	87.2671	24.23	1882.63	24.23	3685.85
24.25	33.0885	24.25	1555.93		24.25	95.2792	24.25	1889.48	24.25	3693.27
24.27	44.5997	24.27	1563.64		24.27	102.708	24.27	1896.52	24.27	3704.53
24.29	53.8401	24.29	1573.34		24.29	111.576	24.29	1905.69	24.29	3716.83
24.31	66.6826	24.31	1579.7		24.31	117.449	24.31	1912.38	24.31	3719.89
24.33	72.7123	24.33	1583.68		24.33	119.043	24.33	1916.51	24.33	3721.91
24.35	76.7843	24.35	1587.26		24.35	115.198	24.35	1917.71	24.35	3712.6
24.37	70.7546	24.37	1588.13		24.37	108.27	24.37	1912.58	24.37	3705.38
24.39	63.6286	24.39	1583.92		24.39	101.541	24.39	1900.52	24.39	3693.46
24.41	59.0867	24.41	1570.96		24.41	91.2343	24.41	1890.49	24.41	3685.58
24.43	53.4485	24.43	1558.63		24.43	82.3665	24.43	1879.71	24.43	3678.84
24.45	48.1236	24.45	1549.17		24.45	67.5073	24.45	1873.14	24.45	3677.48
24.47	46.3225	24.47	1539		24.47	62.045	24.47	1859.96	24.47	3655.58
24.49	37.3171	24.49	1529.15		24.49	66.4831	24.49	1860.15	24.49	3649.95
24.51	22.3147	24.51	1520.85		24.51	74.9314	24.51	1857.36	24.51	3653.41
24.53	24.5114	24.53	1516.95		24.53	67.3019	24.53	1847.35	24.53	3643.3
24.55	17.1891	24.55	1514.26		24.55	63.3429	24.55	1845.42	24.55	3649.95
24.57	15.7247	24.57	1513.04		24.57	63.3429	24.57	1858.81	24.57	3643.69
24.59	16.701	24.59	1510.08		24.59	63.3429	24.59	1849.37	24.59	3634.73
24.61	14.7484	24.61	1510.44		24.61	63.3429	24.61	1849.37	24.61	3644.46
24.63	11.3733	24.63	1510.8		24.63	61.3635	24.63	1843.59	24.63	3638.68
24.65	10.674	24.65	1510.8		24.65	57.4045	24.65	1839.59	24.65	3648.7
24.67	10.5741	24.67	1509.54		24.67	53.4456	24.67	1837.61	24.67	3643.01
24.69	11.0736	24.69	1509.18		24.69	49.4867	24.69	1836.62	24.69	3638.3
24.71	10.8738	24.71	1508.64		24.71	46.5175	24.71	1832.66	24.71	3635.79
24.73	11.0736	24.73	1508.1		24.73	43.5483	24.73	1831.67	24.73	3640.99
24.75	12.7719	24.75	1507.74		24.75	40.5791	24.75	1826.72	24.75	3638.3
24.77	12.7719	24.77	1507.02		24.77	36.6201	24.77	1828.7	24.77	3622.76
24.79	11.673	24.79	1508.46		24.79	33.6509	24.79	1828.7	24.79	3623.75
24.81	10.4742	24.81	1508.64		24.81	31.6715	24.81	1829.69	24.81	3625.73
24.83	10.2744	24.83	1508.28		24.83	32.6612	24.83	1834.64	24.83	3628.7
24.84	9.97471	24.84	1507.92		24.84	35.6304	24.84	1836.62	24.84	3626.72
24.86	9.77491	24.86	1508.64		24.86	40.5791	24.86	1837.61	24.86	3625.73
24.88	10.5741	24.88	1508.64		24.88	43.5483	24.88	1840.58	24.88	3628.7
24.9	10.7739	24.9	1509		24.9	43.5483	24.9	1843.55	24.9	3629.69
24.92	9.77491	24.92	1509.9		24.92	40.5791	24.92	1844.54	24.92	3631.67
24.94	8.9757	24.94	1510.26		24.94	34.6407	24.94	1841.57	24.94	3634.64
24.96	8.5761	24.96	1510.44		24.96	27.7125	24.96	1841.57	24.96	3630.68
24.98	9.0756	24.98	1511.16		24.98	22.7639	24.98	1839.59	24.98	3628.7
25	11.3733	25	1512.42		25	19.7947	25	1841.57	25	3627.71
25.02	12.1725	25.02	1512.06		25.02	19.7947	25.02	1839.59	25.02	3625.73
25.04	13.9707	25.04	1511.52		25.04	22.7639	25.04	1834.64	25.04	3625.73
25.06	12.9717	25.06	1511.7		25.06	25.7331	25.06	1834.64	25.06	3626.72
25.08	11.4732	25.08	1512.06		25.08	28.7023	25.08	1834.64	25.08	3628.7
25.1	9.77491	25.1	1512.24		25.1	30.6817	25.1	1836.62	25.1	3635.63
25.12	7.5771	25.12	1511.34		25.12	33.6509	25.12	1835.63	25.12	3640.58
25.14	7.0776	25.14	1512.06		25.14	38.5996	25.14	1840.58	25.14	3642.56
25.16	8.7759	25.16	1511.88		25.16	44.538	25.16	1844.54	25.16	3639.59
25.18	9.2754	25.18	1511.7		25.18	50.4764	25.18	1845.53	25.18	3644.54
25.2	11.673	25.2	1512.05		25.2	54.4353	25.2	1850.48	25.2	3643.55
25.22	11.1735	25.22	1513.15		25.22	55.4251	25.22	1850.48	25.22	3638.6
25.24	10.5741	25.24	1512.27		25.24	53.4456	25.24	1853.45	25.24	3638.6
25.26	9.675	25.26	1513.7		25.26	48.4969	25.26	1849.49	25.26	3632.66
25.28	9.5751	25.28	1514.91		25.28	42.5585	25.28	1849.49	25.28	3625.73
25.3	10.674	25.3	1514.91		25.3	36.6201	25.3	1848.5	25.3	3624.74
25.32	10.8738	25.32	1517.22		25.32	31.6715	25.32	1850.48	25.32	3623.75
25.34	11.673	25.34	1521.51		25.34	28.7023	25.34	1846.52	25.34	3623.75
25.36	11.3733	25.36	1525.8		25.36	26.7228	25.36	1845.53	25.36	3626.72
25.38	10.8738	25.38	1527.67		25.38	25.7331	25.38	1846.52	25.38	3629.69
25.4	9.97471	25.4	1534.38		25.4	22.7639	25.4	1841.57	25.4	3636.62
25.42	9.5751	25.42	1540.32		25.42	19.7947	25.42	1842.56	25.42	3644.54
25.44	9.5751	25.44	1543.51		25.44	19.7947	25.44	1837.61	25.44	3647.51
25.46	11.3733	25.46	1539.77		25.46	23.7536	25.46	1839.59	25.46	3648.5
25.48	11.5731	25.48	1536.14		25.48	31.6715	25.48	1839.59	25.48	3647.51
25.5	12.7719	25.5	1526.35		25.5	39.5893	25.5	1840.58	25.5	3650.48
25.52	12.0726	25.52	1523.16		25.52	45.5277	25.52	1842.56	25.52	3645.53
25.53	13.0716	25.53	1519.09		25.53	46.5175	25.53	1837.61	25.53	3639.59
25.55	11.673	25.55	1517.11		25.55	42.5585	25.55	1837.61	25.55	3638.6
25.57	10.2744	25.57	1514.69		25.57	36.6201	25.57	1833.65	25.57	3634.64
25.59	8.8758	25.59	1512.82		25.59	30.6817	25.59	1833.65	25.59	3635.63
25.61	9.87481	25.61	1512.78		25.61	28.7023	25.61	1831.67	25.61	3636.62
25.63	9.97471	25.63	1514.58		25.63	31.6715	25.63	1831.67	25.63	3633.65
25.65	11.4732	25.65	1515.24		25.65	37.6099	25.65	1829.69	25.65	3630.68
25.67	12.5721	25.67	1517.66		25.67	44.538	25.67	1828.7	25.67	3628.7
25.69	13.2714	25.69	1519.42		25.69	49.4867	25.69	1827.71	25.69	3626.72
25.71	12.0726	25.71	1523.82		25.71	51.4661	25.71	1829.69	25.71	3626.72
25.73	11.0736	25.73	1523.71		25.73	51.4661	25.73	1831.67	25.73	3623.75
25.75	9.0756	25.75	1525.14		25.75	49.4867	25.75	1832.66	25.75	3625.73
25.77	8.1765	25.77	1522.39		25.77	45.5277	25.77	1836.62	25.77	3625.73
25.79	7.1775	25.79	1520.96		25.79	40.5791	25.79	1840.58	25.79	3625.73
25.81	8.2764	25.81	1516.67		25.81	35.6304	25.81	1842.56	25.81	3625.73
25.83	9.77491	25.83	1515.79		25.83	33.6509	25.83	1840.58	25.83	3625.73
25.85	11.3733	25.85	1514.25		25.85	34.6407	25.85	1839.59	25.85	3625.73
25.87	11.8728	25.87	1512.93		25.87	37.6099	25.87	1837.61	25.87	3631.67
25.89	12.8718	25.89	1511.72		25.89	40.5791	25.89	1836.62	25.89	3633.65
25.91	11.7729	25.91	1511.83		25.91	40.5791	25.91	1835.63	25.91	3635.63
25.93	10.8738	25.93	1511.16		25.93	37.6099	25.93	1832.66	25.93	3636.62
25.95	10.9737	25.95	1511.7		25.95	34.6407	25.95	1833.65	25.95	3635.63
25.97	11.5731	25.97	1513.5		25.97	31.6715	25.97	1832.66	25.97	3632.66
25.99	10.5741	25.99	1513.86		25.99	30.6817	25.99	1831.67	25.99	3629.69
26.01	10.9737	26.01	1513.68		26.01	29.692	26.01	1837.61	26.01	3630.68
26.03	9.77491	26.03	1514.04		26.03	28.7023	26.03	1841.57	26.03	3629.69
26.05	9.2754	26.05	1516.46		26.05	27.7125	26.05	1841.57	26.05	3628.7
26.07	8.676	26.07	1513.86		26.07	27.7125	26.07	1841.57	26.07	3631.67
26.09	9.2754	26.09	1520.12		26.09	30.6817	26.09	1840.58	26.09	3630.68
26.11	11.5731	26.11	1523.29		26.11	33.6509	26.11	1841.57	26.11	3631.67
26.13	12.1725	26.13	1534.03		26.13	37.6099	26.13	1841.57	26.13	3634.64
26.15	11.5731	26.15	1540.13		26.15	38.5996	26.15	1840.58	26.15	3633.65
26.17	11.8728	26.17	1562.59		26.17	38.5996	26.17	1841.57	26.17	3633.65
26.19	10.5741	26.19	1585.8		26.19	36.6201	26.19	1842.56	26.19	3633.65
26.21	9.3753	26.21	1626.47		26.21	35.6304	26.21	1842.56	26.21	3628.7
26.22	8.2764	26.22	1657.16		26.22	35.6304	26.22	1843.55	26.22	3633.65
26.24	9.5751	26.24	1702.27		26.24	37.6099	26.24	1847.51	26.24	3634.64
26.26	11.1735	26.26	1754.52		26.26	41.5688	26.26	1848.5	26.26	3634.64
26.28	11.7729	26.28	1778.29		26.28	46.5175	26.28	1848.5	26.28	3634.64
26.3	12.2724	26.3	1785.99		26.3	48.4969	26.3	1848.5	26.3	3634.64
26.32	11.9727	26.32	1755.07		26.32	48.4969	26.32	1850.48	26.32	3629.69
26.34	11.5731	26.34	1709.16		26.34	46.5175	26.34	1849.49	26.34	3630.68
26.36	10.3743	26.36	1635.97		26.36	43.5483	26.36	1846.52	26.36	3631.67
26.38	9.3753	26.38	1566.25		26.38	42.5585	26.38	1842.56	26.38	3633.65
26.4	9.5751	26.4	1546.97		26.4	42.5585	26.4	1841.57	26.4	3630.68
26.42	9.4752	26.42	1534.03		26.42	42.5585	26.42	1843.55	26.42	3631.67
26.44	9.675	26.44	1530.37		26.44	42.5585	26.44	1838.6	26.44	3628.7
26.46	9.2754	26.46	1541.11		26.46	41.5688	26.46	1837.61	26.46	3629.69
26.48	8.8758	26.48	1527.2		26.48	40.5791	26.48	1835.63	26.48	3634.64
26.5	10.0746	26.5	1524.27		26.5	40.5791	26.5	1834.64	26.5	3632.66
26.52	11.8728	26.52	1523.05		26.52	42.5585	26.52	1834.64	26.52	3636.62
26.54	13.9707	26.54	1518.65		26.54	43.5483	26.54	1833.65	26.54	3642.56
26.56	14.1705	26.56	1516.95		26.56	43.5483	26.56	1835.63	26.56	3638.6
26.58	13.2714	26.58	1524.76		26.58	40.5791	26.58	1837.61	26.58	3639.59
26.6	12.9717	26.6	1520.12		26.6	36.6201	26.6	1836.62	26.6	3639.59
26.62	10.0746	26.62	1522.56		26.62	32.6612	26.62	1838.6	26.62	3631.67
26.64	9.77491	26.64	1517.28		26.64	31.6715	26.64	1842.56	26.64	3629.69
26.66	10.2744	26.66	1518.18		26.66	31.6715	26.66	1842.56	26.66	3631.67
26.68	11.5731	26.68	1517.64		26.68	33.6509	26.68	1840.58	26.68	3625.73
26.7	13.0716	26.7	1519.44		26.7	34.6407	26.7	1841.57	26.7	3623.75
26.72	13.4712	26.72	1518.72		26.72	33.6509	26.72	1840.58	26.72	3619.79
26.74	12.0726	26.74	1517.46		26.74	31.6715	26.74	1838.6	26.74	3622.76
26.76	12.3723	26.76	1516.38		26.76	29.692	26.76	1833.65	26.76	3625.73
26.78	11.0736	26.78	1514.94		26.78	29.692	26.78	1837.61	26.78	3635.63
26.8	11.673	26.8	1514.4		26.8	31.6715	26.8	1836.62	26.8	3637.61
26.82	11.3733	26.82	1514.58		26.82	34.6407	26.82	1837.61	26.82	3634.64
26.84	10.9737	26.84	1513.86		26.84	36.6201	26.84	1837.61	26.84	3634.64
26.86	11.3733	26.86	1512.96		26.86	36.6201	26.86	1837.61	26.86	3633.65
26.88	12.2724	26.88	1513.5		26.88	36.6201	26.88	1841.57	26.88	3634.64
26.9	11.673	26.9	1512.78		26.9	36.6201	26.9	1843.55	26.9	3635.63
26.91	10.8738	26.91	1512.96		26.91	36.6201	26.91	1844.54	26.91	3633.65
26.93	10.3743	26.93	1514.04		26.93	35.6304	26.93	1848.5	26.93	3630.68
26.95	10.2744	26.95	1512.6		26.95	33.6509	26.95	1851.47	26.95	3637.61
26.97	9.5751	26.97	1512.42		26.97	32.6612	26.97	1847.51	26.97	3636.62
26.99	9.4752	26.99	1512.24		26.99	30.6817	26.99	1850.48	26.99	3635.63
27.01	11.673	27.01	1512.96		27.01	30.6817	27.01	1847.51	27.01	3635.63
27.03	13.7709	27.03	1512.6		27.03	32.6612	27.03	1839.59	27.03	3638.6
27.05	13.7709	27.05	1513.14		27.05	36.6201	27.05	1839.59	27.05	3640.58
27.07	13.2714	27.07	1513.86		27.07	40.5791	27.07	1840.58	27.07	3641.57
27.09	12.7719	27.09	1515.12		27.09	42.5585	27.09	1841.57	27.09	3646.52
27.11	12.5721	27.11	1516.56		27.11	42.5585	27.11	1839.59	27.11	3647.51
27.13	11.8728	27.13	1517.64		27.13	41.5688	27.13	1838.6	27.13	3644.54
27.15	11.9727	27.15	1518.9		27.15	42.5585	27.15	1837.61	27.15	3646.52
27.17	14.8698	27.17	1518		27.17	45.5277	27.17	1838.6	27.17	3649.49
27.19	15.8688	27.19	1518.72		27.19	48.4969	27.19	1836.62	27.19	3652.46
27.21	16.0686	27.21	1518		27.21	50.4764	27.21	1838.6	27.21	3651.47
27.23	17.3673	27.23	1518.9		27.23	49.4867	27.23	1842.56	27.23	3654.44
27.25	18.3663	27.25	1519.62		27.25	44.538	27.25	1849.49	27.25	3655.43
27.27	18.7659	27.27	1520.16		27.27	40.5791	27.27	1853.45	27.27	3657.4
27.29	18.9657	27.29	1520.16		27.29	38.5996	27.29	1853.45	27.29	3650.48
27.31	19.9647	27.31	1519.98		27.31	41.5688	27.31	1854.44	27.31	3651.47
27.33	21.2634	27.33	1519.62		27.33	48.4969	27.33	1851.47	27.33	3651.47
27.35	22.0626	27.35	1519.26		27.35	57.4045	27.35	1852.46	27.35	3652.46
27.37	20.5641	27.37	1518.36		27.37	63.3429	27.37	1859.38	27.37	3649.49
27.39	20.3643	27.39	1518.54		27.39	66.3121	27.39	1860.37	27.39	3649.49
27.41	21.1635	27.41	1519.08		27.41	66.3121	27.41	1861.36	27.41	3651.47
27.43	20.664	27.43	1518.54		27.43	62.3532	27.43	1858.39	27.43	3650.48
27.45	20.5641	27.45	1518.36		27.45	59.384	27.45	1856.41	27.45	3650.48
27.47	21.3633	27.47	1517.82		27.47	58.3943	27.47	1857.4	27.47	3653.45
27.49	21.1635	27.49	1517.1		27.49	61.3635	27.49	1857.4	27.49	3649.49
27.51	22.0626	27.51	1517.46		27.51	67.3019	27.51	1852.46	27.51	3650.48
27.53	21.2634	27.53	1517.64		27.53	73.2403	27.53	1856.41	27.53	3652.46
27.55	22.5621	27.55	1518.54		27.55	75.2197	27.55	1858.39	27.55	3648.5
27.57	23.4612	27.57	1519.62		27.57	73.2403	27.57	1864.33	27.57	3642.56
27.59	25.4592	27.59	1520.16		27.59	70.2711	27.59	1862.35	27.59	3649.49
27.6	25.2594	27.6	1520.16		27.6	70.2711	27.6	1861.36	27.6	3649.49
27.62	25.9587	27.62	1519.8		27.62	73.2403	27.62	1863.34	27.62	3655.43
27.64	26.1585	27.64	1520.52		27.64	78.1889	27.64	1868.29	27.64	3660.37
27.66	26.7579	27.66	1521.42		27.66	80.1684	27.66	1872.25	27.66	3662.35
27.68	29.1555	27.68	1523.22		27.68	81.1581	27.68	1876.21	27.68	3663.34
27.7	31.2534	27.7	1523.58		27.7	80.1684	27.7	1875.22	27.7	3666.31
27.72	33.1515	27.72	1522.68		27.72	80.1684	27.72	1877.2	27.72	3669.28
27.74	35.4492	27.74	1522.32		27.74	84.1273	27.74	1877.2	27.74	3674.23
27.76	36.3483	27.76	1523.4		27.76	90.0657	27.76	1879.18	27.76	3679.18
27.78	38.646	27.78	1523.94		27.78	96.0041	27.78	1885.12	27.78	3681.16
27.8	41.8428	27.8	1525.02		27.8	100.953	27.8	1882.15	27.8	3682.15
27.82	45.0396	27.82	1527.36		27.82	103.922	27.82	1883.14	27.82	3682.15
27.84	50.3343	27.84	1528.98		27.84	107.881	27.84	1892.05	27.84	3681.16
27.86	54.4302	27.86	1531.86		27.86	112.83	27.86	1894.02	27.86	3680.17
27.88	58.4263	27.88	1535.46		27.88	121.737	27.88	1897.98	27.88	3686.11
27.9	65.3194	27.9	1537.8		27.9	132.624	27.9	1900.95	27.9	3691.06
27.92	73.711	27.92	1545.08		27.92	134.611	27.92	1904.91	27.92	3690.07
27.94	84.5002	27.94	1547.89		27.94	137.127	27.94	1914.81	27.94	3691.06
27.96	98.686	27.96	1555.62		27.96	144.675	27.96	1923.72	27.96	3700.95
27.98	112.572	27.98	1567.57		27.98	156.416	27.98	1932.62	27.98	3708.87
28	128.456	28	1583.03		28	182.414	28	1942.52	28	3720.12
28.02	144.34	28.02	1604.12		28.02	186.607	28.02	1950.44	28.02	3735.22
28.04	166.718	28.04	1635.39		28.04	178.221	28.04	1945.49	28.04	3758.7
28.06	211.473	28.06	1680.2		28.06	200.864	28.06	1946.48	28.06	3781.34
28.08	282.202	28.08	1820.49		28.08	283.05	28.08	1964.3	28.08	3829.98
28.1	394.19	28.1	1921.81		28.1	339.239	28.1	2000.92	28.1	3866.04
28.12	542.675	28.12	2039.98		28.12	420.586	28.12	2086.03	28.12	3940.68
28.14	688.702	28.14	2187.43		28.14	501.095	28.14	2226.58	28.14	4072.35
28.16	888.846	28.16	2257.07		28.16	707.4	28.16	2405.72	28.16	4224.14
28.18	1046.29	28.18	2355.46		28.18	899.447	28.18	2610.59	28.18	4353.29
28.2	1131.67	28.2	2448.24		28.2	1122.52	28.2	2830.31	28.2	4583.08
28.22	1193.26	28.22	2486.55		28.22	1302.83	28.22	3061.05	28.22	4862.34
28.24	1137.9	28.24	2458.08		28.24	1426.95	28.24	3255.24	28.24	5046.84
28.26	1043.03	28.26	2388.5		28.26	1516.68	28.26	3399.56	28.26	5155.03
28.28	895.412	28.28	2235.98		28.28	1582.94	28.28	3495.33	28.28	5254.82
28.29	822.119	28.29	2106.73		28.29	1641.64	28.29	3468.73	28.29	5289.21
28.31	657.209	28.31	2002.26		28.31	1696.15	28.31	3364.98	28.31	5233.02
28.33	499.316	28.33	1897.42		28.33	1546.87	28.33	3201.37	28.33	5092.97
28.35	396.188	28.35	1767.88		28.35	1379.15	28.35	2997.2	28.35	4870.73
28.37	287.098	28.37	1699.43		28.37	1128.39	28.37	2767.09	28.37	4505.08
28.39	210.874	28.39	1637.58		28.39	915.381	28.39	2517.03	28.39	4299.62
28.41	159.026	28.41	1589.31		28.41	709.077	28.41	2302.78	28.41	4100.02
28.43	125.659	28.43	1574.6		28.43	523.739	28.43	2147.4	28.43	3952.42
28.45	103.981	28.45	1553.48		28.45	355.173	28.45	2033.58	28.45	3853.46
28.47	89.0956	28.47	1557.25		28.47	284.727	28.47	1954.4	28.47	3807.34
28.49	77.3074	28.49	1541.04		28.49	220.991	28.49	1915.8	28.49	3747.8
28.51	68.3164	28.51	1537.64		28.51	168.996	28.51	1896.99	28.51	3714.25
28.53	59.9248	28.53	1530.78		28.53	150.546	28.53	1888.09	28.53	3689.09
28.55	51.7329	28.55	1527.18		28.55	133.773	28.55	1888.09	28.55	3681.54
28.57	45.639	28.57	1525.56		28.57	134.611	28.57	1892.05	28.57	3669.28
28.59	40.9437	28.59	1524.3		28.59	125.386	28.59	1890.07	28.59	3667.3
28.61	37.647	28.61	1521.6		28.61	117.839	28.61	1883.14	28.61	3669.28
28.63	34.5501	28.63	1519.8		28.63	108.614	28.63	1881.16	28.63	3661.36
28.65	31.9527	28.65	1518.54		28.65	89.3251	28.65	1878.19	28.65	3658.39
28.67	30.1545	28.67	1517.28		28.67	102.743	28.67	1874.23	28.67	3650.48
28.69	28.4562	28.69	1517.82		28.69	96.0342	28.69	1875.22	28.69	3645.53
28.71	25.9587	28.71	1518.18		28.71	89.3251	28.71	1870.27	28.71	3637.61
28.73	23.4612	28.73	1519.08		28.73	93.0349	28.73	1866.31	28.73	3634.64
28.75	20.8638	28.75	1519.62		28.75	89.076	28.75	1864.33	28.75	3635.63
28.77	19.2654	28.77	1519.44		28.77	86.1068	28.77	1863.34	28.77	3634.64
28.79	17.0676	28.79	1519.08		28.79	83.1376	28.79	1859.38	28.79	3638.6
28.81	18.0666	28.81	1518.36		28.81	79.1787	28.81	1859.38	28.81	3642.56
28.83	20.0646	28.83	1518.18		28.83	73.2403	28.83	1857.4	28.83	3646.52
28.85	20.7639	28.85	1517.28		28.85	68.2916	28.85	1858.39	28.85	3644.54
28.87	20.1645	28.87	1516.92		28.87	64.3327	28.87	1858.39	28.87	3645.53
28.89	18.666	28.89	1517.28		28.89	62.3532	28.89	1857.4	28.89	3641.57
28.91	15.7689	28.91	1518		28.91	60.3737	28.91	1855.43	28.91	3642.56
28.93	14.0706	28.93	1517.46		28.93	57.4045	28.93	1855.43	28.93	3642.56
28.95	12.7719	28.95	1517.64		28.95	54.4353	28.95	1858.39	28.95	3643.55
28.97	13.8708	28.97	1517.82		28.97	52.4559	28.97	1862.35	28.97	3644.54
28.98	13.5711	28.98	1518.72		28.98	51.4661	28.98	1865.32	28.98	3642.56
29	13.2714	29	1519.98		29	51.4661	29	1867.3	29	3640.58
29.02	14.1705	29.02	1519.8		29.02	50.4764	29.02	1866.31	29.02	3639.59
29.04	14.2704	29.04	1519.26		29.04	48.4969	29.04	1865.32	29.04	3638.6
29.06	14.4702	29.06	1518		29.06	47.5072	29.06	1869.28	29.06	3643.55
29.08	14.4702	29.08	1517.28		29.08	49.4867	29.08	1866.31	29.08	3644.54
29.1	13.4712	29.1	1516.56		29.1	55.4251	29.1	1864.33	29.1	3649.49
29.12	12.7719	29.12	1515.84		29.12	64.3327	29.12	1863.34	29.12	3647.51
29.14	11.5731	29.14	1516.02		29.14	72.2505	29.14	1862.35	29.14	3650.48
29.16	9.97471	29.16	1515.3		29.16	75.2197	29.16	1860.37	29.16	3648.5
29.18	9.3753	29.18	1515.12		29.18	72.2505	29.18	1858.39	29.18	3652.46
29.2	9.77491	29.2	1515.66		29.2	63.3429	29.2	1853.45	29.2	3647.51
29.22	9.2754	29.22	1516.38		29.22	53.4456	29.22	1847.51	29.22	3652.46
29.24	9.1755	29.24	1515.48		29.24	44.538	29.24	1845.53	29.24	3650.48
29.26	9.87481	29.26	1516.02		29.26	38.5996	29.26	1842.56	29.26	3649.49
29.28	10.7739	29.28	1516.2		29.28	36.6201	29.28	1843.55	29.28	3645.53
29.3	11.3733	29.3	1517.28		29.3	38.5996	29.3	1842.56	29.3	3647.51
29.32	11.4732	29.32	1518.18		29.32	43.5483	29.32	1845.53	29.32	3641.57
29.34	11.4732	29.34	1519.08		29.34	48.4969	29.34	1840.58	29.34	3641.57
29.36	12.0726	29.36	1516.5		29.36	52.4559	29.36	1841.57	29.36	3635.63
29.38	10.8738	29.38	1517.6		29.38	52.4559	29.38	1843.55	29.38	3638.6
29.4	10.674	29.4	1518.15		29.4	50.4764	29.4	1841.57	29.4	3638.6
29.42	11.1735	29.42	1516.14		29.42	47.5072	29.42	1842.56	29.42	3637.61
29.44	10.8738	29.44	1519.25		29.44	46.5175	29.44	1846.52	29.44	3639.59
29.46	10.5741	29.46	1517.78		29.46	48.4969	29.46	1852.46	29.46	3642.56
29.48	10.4742	29.48	1515.77		29.48	52.4559	29.48	1854.44	29.48	3641.57
29.5	10.0746	29.5	1517.6		29.5	56.4148	29.5	1858.39	29.5	3646.52
29.52	9.77491	29.52	1520.71		29.52	57.4045	29.52	1857.4	29.52	3644.54
29.54	11.7729	29.54	1524.36		29.54	55.4251	29.54	1856.41	29.54	3648.5
29.56	13.2714	29.56	1519.43		29.56	51.4661	29.56	1852.46	29.56	3647.51
29.58	14.4702	29.58	1520.89		29.58	47.5072	29.58	1852.46	29.58	3645.53
29.6	15.3693	29.6	1521.62		29.6	44.538	29.6	1850.48	29.6	3646.52
29.62	15.9687	29.62	1516.5		29.62	42.5585	29.62	1854.44	29.62	3644.54
29.64	14.1705	29.64	1517.05		29.64	39.5893	29.64	1852.46	29.64	3635.63
29.66	12.2724	29.66	1519.06		29.66	35.6304	29.66	1846.52	29.66	3635.63
29.67	10.1745	29.67	1521.25		29.67	33.6509	29.67	1850.48	29.67	3630.68
29.69	10.5741	29.69	1520.34		29.69	32.6612	29.69	1847.51	29.69	3632.66
29.71	9.97471	29.71	1516.5		29.71	34.6407	29.71	1847.51	29.71	3632.66
29.73	9.675	29.73	1520.52		29.73	37.6099	29.73	1846.52	29.73	3633.65
29.75	10.1745	29.75	1518.33		29.75	40.5791	29.75	1847.51	29.75	3633.65
29.77	11.4732	29.77	1517.24		29.77	43.5483	29.77	1851.47	29.77	3633.65
29.79	10.8738	29.79	1518.36		29.79	45.5277	29.79	1849.49	29.79	3633.65
29.81	11.0736	29.81	1514.94		29.81	47.5072	29.81	1849.49	29.81	3639.59
29.83	10.7739	29.83	1514.94		29.83	47.5072	29.83	1848.5	29.83	3642.56
29.85	11.2734	29.85	1515.84		29.85	46.5175	29.85	1846.52	29.85	3646.52
29.87	10.674	29.87	1515.84		29.87	44.538	29.87	1844.54	29.87	3647.51
29.89	11.7729	29.89	1514.76		29.89	42.5585	29.89	1845.53	29.89	3644.54
29.91	12.3723	29.91	1515.12		29.91	40.5791	29.91	1846.52	29.91	3644.54
29.93	12.9717	29.93	1515.3		29.93	41.5688	29.93	1849.49	29.93	3644.54
29.95	12.672	29.95	1515.48		29.95	46.5175	29.95	1844.54	29.95	3641.57
29.97	12.0726	29.97	1515.48		29.97	50.4764	29.97	1844.54	29.97	3646.52
29.99	11.673	29.99	1514.4		29.99	54.4353	29.99	1846.52	29.99	3647.51
30.01	11.9727	30.01	1514.04		30.01	53.4456	30.01	1847.51	30.01	3654.44
30.03	10.1745	30.03	1514.04		30.03	49.4867	30.03	1850.48	30.03	3658.39
30.05	10.3743	30.05	1513.68		30.05	44.538	30.05	1851.47	30.05	3661.36
30.07	10.8738	30.07	1513.86		30.07	41.5688	30.07	1853.45	30.07	3663.34
30.09	11.2734	30.09	1514.58		30.09	39.5893	30.09	1855.43	30.09	3659.38
30.11	11.5731	30.11	1513.5		30.11	40.5791	30.11	1851.47	30.11	3655.43
30.13	11.3733	30.13	1513.5		30.13	41.5688	30.13	1853.45	30.13	3654.44
30.15	12.1725	30.15	1513.32		30.15	42.5585	30.15	1854.44	30.15	3648.5
30.17	12.9717	30.17	1512.6		30.17	43.5483	30.17	1851.47	30.17	3644.54
30.19	11.5731	30.19	1512.6		30.19	42.5585	30.19	1851.47	30.19	3641.57
30.21	10.0746	30.21	1513.32		30.21	40.5791	30.21	1847.51	30.21	3639.59
30.23	9.675	30.23	1513.5		30.23	37.6099	30.23	1845.53	30.23	3638.6
30.25	9.77491	30.25	1513.68		30.25	35.6304	30.25	1846.52	30.25	3640.58
30.27	10.7739	30.27	1513.68		30.27	35.6304	30.27	1845.53	30.27	3634.64
30.29	11.673	30.29	1513.32		30.29	38.5996	30.29	1846.52	30.29	3640.58
30.31	13.5711	30.31	1512.96		30.31	40.5791	30.31	1851.47	30.31	3643.55
30.33	15.1695	30.33	1512.96		30.33	41.5688	30.33	1854.44	30.33	3645.53
30.35	15.9687	30.35	1513.14		30.35	38.5996	30.35	1858.39	30.35	3645.53
30.36	15.9687	30.36	1513.68		30.36	33.6509	30.36	1857.4	30.36	3651.47
30.38	15.7689	30.38	1513.68		30.38	30.6817	30.38	1859.38	30.38	3653.45
30.4	15.3693	30.4	1513.68		30.4	29.692	30.4	1857.4	30.4	3650.48
30.42	14.2704	30.42	1520.92		30.42	31.6715	30.42	1854.44	30.42	3647.51
30.44	12.8718	30.44	1522.07		30.44	34.6407	30.44	1854.44	30.44	3643.55
30.46	12.8718	30.46	1527.7		30.46	36.6201	30.46	1848.5	30.46	3636.62
30.48	12.8718	30.48	1539.63		30.48	36.6201	30.48	1843.55	30.48	3636.62
30.5	13.1715	30.5	1554.9		30.5	33.6509	30.5	1844.54	30.5	3637.61
30.52	14.0706	30.52	1568.86		30.52	31.6715	30.52	1842.56	30.52	3632.66
30.54	13.671	30.54	1576		30.54	31.6715	30.54	1843.55	30.54	3630.68
30.56	13.1715	30.56	1579.81		30.56	34.6407	30.56	1843.55	30.56	3629.69
30.58	12.672	30.58	1581.42		30.58	40.5791	30.58	1844.54	30.58	3625.73
30.6	12.2724	30.6	1574.85		30.6	45.5277	30.6	1847.51	30.6	3633.65
30.62	11.673	30.62	1562.59		30.62	49.4867	30.62	1848.5	30.62	3635.63
30.64	10.674	30.64	1548.82		30.64	50.4764	30.64	1850.48	30.64	3636.62
30.66	9.675	30.66	1538.72		30.66	50.4764	30.66	1850.48	30.66	3639.59
30.68	10.2744	30.68	1531.14		30.68	50.4764	30.68	1849.49	30.68	3649.49
30.7	10.4742	30.7	1524.02		30.7	52.4559	30.7	1853.45	30.7	3648.5
30.72	11.5731	30.72	1522.99		30.72	55.4251	30.72	1853.45	30.72	3647.51
30.74	13.1715	30.74	1522.07		30.74	57.4045	30.74	1857.4	30.74	3646.52
30.76	14.0706	30.76	1518.28		30.76	58.3943	30.76	1858.39	30.76	3649.49
30.78	13.3713	30.78	1517.94		30.78	57.4045	30.78	1857.4	30.78	3652.46
30.8	12.3723	30.8	1516.38		30.8	55.4251	30.8	1855.43	30.8	3652.46
30.82	11.1735	30.82	1516.56		30.82	53.4456	30.82	1858.39	30.82	3652.46
30.84	10.8738	30.84	1517.28		30.84	54.4353	30.84	1856.41	30.84	3646.52
30.86	10.1745	30.86	1517.46		30.86	56.4148	30.86	1856.41	30.86	3649.49
30.88	10.5741	30.88	1516.92		30.88	59.384	30.88	1854.44	30.88	3654.44
30.9	11.8728	30.9	1517.1		30.9	61.3635	30.9	1855.43	30.9	3652.46
30.92	11.5731	30.92	1516.74		30.92	63.3429	30.92	1855.43	30.92	3651.47
30.94	10.8738	30.94	1515.3		30.94	62.3532	30.94	1852.46	30.94	3648.5
30.96	10.1745	30.96	1514.94		30.96	61.3635	30.96	1852.46	30.96	3642.56
30.98	13.015	30.98	1515.12		30.98	60.3737	30.98	1848.5	30.98	3638.6
31	14.0678	31	1514.22		31	60.3737	31	1850.48	31	3636.62
31.02	11.3305	31.02	1512.96		31.02	60.3737	31.02	1854.44	31.02	3631.67
31.04	13.2256	31.04	1511.88		31.04	60.3737	31.04	1857.4	31.04	3637.61
31.05	13.4361	31.05	1512.24		31.05	59.384	31.05	1862.35	31.05	3640.58
31.07	14.5942	31.07	1512.24		31.07	57.4045	31.07	1861.36	31.07	3646.52
31.09	16.4893	31.09	1512.6		31.09	53.4456	31.09	1857.4	31.09	3649.49
31.11	12.0674	31.11	1514.58		31.11	49.4867	31.11	1856.41	31.11	3646.52
31.13	13.9625	31.13	1515.12		31.13	45.5277	31.13	1856.41	31.13	3649.49
31.15	14.489	31.15	1515.48		31.15	42.5585	31.15	1856.41	31.15	3651.47
31.17	17.121	31.17	1515.3		31.17	40.5791	31.17	1860.37	31.17	3655.43
31.19	12.9717	31.19	1514.58		31.19	39.5893	31.19	1859.38	31.19	3655.43
31.21	15.8576	31.21	1515.3		31.21	38.5996	31.21	1861.96	31.21	3650.48
31.23	16.1735	31.23	1515.48		31.23	38.5996	31.23	1866.89	31.23	3647.51
31.25	20.1743	31.25	1516.56		31.25	39.5893	31.25	1858.32	31.25	3646.1
31.27	15.0154	31.27	1518.18		31.27	41.5688	31.27	1864.42	31.27	3648.68
31.29	16.4893	31.29	1519.62		31.29	46.5175	31.29	1868.54	31.29	3651.27
31.31	18.9142	31.31	1520.52		31.31	50.4764	31.31	1857.73	31.31	3654.91
31.33	19.1554	31.33	1520.34		31.33	55.4251	31.33	1872.41	31.33	3648.09
31.35	24.7023	31.35	1520.34		31.35	58.3943	31.35	1882.52	31.35	3667.36
31.37	23.5433	31.37	1524.49		31.37	60.3737	31.37	1875.35	31.37	3662.19
31.39	30.7315	31.39	1526.28		31.39	62.3532	31.39	1880.29	31.39	3660.66
31.41	30.7315	31.41	1531.02		31.41	64.3327	31.41	1892.98	31.41	3689.1
31.43	39.5342	31.43	1529.88		31.43	65.3224	31.43	1889.92	31.43	3669.71
31.45	50.8692	31.45	1534.41		31.45	69.8652	31.45	1905.19	31.45	3681.34
31.47	74.2626	31.47	1542.77		31.47	69.8652	31.47	1896.03	31.47	3683.93
31.49	99.2279	31.49	1557.46		31.49	93.2461	31.49	1907.78	31.49	3677.23
31.51	136.092	31.51	1582.72		31.51	103.35	31.51	1918.94	31.51	3702.02
31.53	172.371	31.53	1613.56		31.53	94.5386	31.53	1919.29	31.53	3732.92
31.55	205.223	31.55	1641		31.55	146.705	31.55	1915.06	31.55	3734.1
31.57	230.635	31.57	1682.26		31.57	157.162	31.57	1938.8	31.57	3742.79
31.59	254.292	31.59	1708.03		31.59	175.138	31.59	1992.02	31.59	3742.09
31.61	267.667	31.61	1739.03		31.61	203.924	31.61	1982.97	31.61	3798.84
31.63	272.181	31.63	1752.72		31.63	221.43	31.63	2032.67	31.63	3810.59
31.65	265.075	31.65	1757.14		31.65	255.033	31.65	2064.16	31.65	3842.66
31.67	255.295	31.67	1747.65		31.67	293.1	31.67	2113.51	31.67	3867.8
31.69	241.001	31.69	1728.2		31.69	316.599	31.69	2133.95	31.69	3892.12
31.71	213.666	31.71	1697.99		31.71	345.032	31.71	2154.28	31.71	3908.46
31.73	185.412	31.73	1662.59		31.73	357.604	31.73	2162.27	31.73	3919.62
31.74	163.511	31.74	1643.22		31.74	358.309	31.74	2160.27	31.74	3921.38
31.76	134.922	31.76	1614.51		31.76	352.317	31.76	2152.28	31.76	3926.43
31.78	106.579	31.78	1589.98		31.78	341.037	31.78	2133.36	31.78	3921.03
31.8	93.1356	31.8	1573.76		31.8	322.239	31.8	2105.05	31.8	3908.69
31.82	77.5184	31.82	1555.34		31.82	277.591	31.82	2067.33	31.82	3883.2
31.84	53.2809	31.84	1539.55		31.84	237.292	31.84	2004.48	31.84	3846.89
31.86	39.757	31.86	1530.18		31.86	164.681	31.86	1965.94	31.86	3817.16
31.88	35.3351	31.88	1526.7		31.88	183.01	31.88	1910.6	31.88	3775.1
31.9	32.5977	31.9	1522.28		31.9	174.551	31.9	1923.99	31.9	3710.01
31.92	24.2803	31.92	1523.23		31.92	133.076	31.92	1907.66	31.92	3727.17
31.94	23.0169	31.94	1521.33		31.94	104.173	31.94	1899.32	31.94	3717.18
31.96	21.4377	31.96	1520.7		31.96	117.567	31.96	1900.14	31.96	3696.5
31.98	19.0161	31.98	1523.33		31.98	97.2409	31.98	1889.45	31.98	3712.95
32	17.2263	32	1523.02		32	121.209	32	1887.81	32	3695.8
32.02	15.8576	32.02	1521.12		32.02	110.4	32.02	1892.39	32.02	3671.47
32.04	15.4365	32.04	1518.81		32.04	103.115	32.04	1883.69	32.04	3680.29
32.06	11.7729	32.06	1517.44		32.06	104.525	32.06	1874.65	32.06	3651.85
32.08	11.1735	32.08	1514.94		32.08	82.7893	32.08	1883.93	32.08	3695.44
32.1	12.8718	32.1	1514.58		32.1	88.5464	32.1	1878.29	32.1	3684.87
32.12	13.0716	32.12	1514.58		32.12	65.753	32.12	1864.19	32.12	3650.21
32.14	14.7699	32.14	1514.4		32.14	83.7293	32.14	1864.19	32.14	3668.89
32.16	14.7699	32.16	1512.96		32.16	70.1002	32.16	1852.56	32.16	3644.8
32.18	13.4712	32.18	1511.7		32.18	47.6591	32.18	1856.08	32.18	3650.33
32.2	12.8718	32.2	1511.7		32.2	42.137	32.2	1865.36	32.2	3639.16
32.22	12.9717	32.22	1512.78		32.22	39.5893	32.22	1855.14	32.22	3651.38
32.24	12.5721	32.24	1513.86		32.24	39.5893	32.24	1856.2	32.24	3621.89
32.26	12.7719	32.26	1514.58		32.26	40.5791	32.26	1861.84	32.26	3626.47
32.28	12.5721	32.28	1514.76		32.28	42.5585	32.28	1845.53	32.28	3640.34
32.3	12.4722	32.3	1516.2		32.3	45.5277	32.3	1844.54	32.3	3637.87
32.32	11.3733	32.32	1517.64		32.32	47.5072	32.32	1850.33	32.32	3628.7
32.34	9.2754	32.34	1517.1		32.34	48.4969	32.34	1843.63	32.34	3636.46
32.36	8.676	32.36	1516.92		32.36	48.4969	32.36	1837.4	32.36	3626.83
32.38	10.0746	32.38	1516.02		32.38	49.4867	32.38	1841.98	32.38	3624.74
32.4	9.97471	32.4	1515.3		32.4	51.4661	32.4	1844.54	32.4	3620.48
32.42	9.97471	32.42	1515.48		32.42	54.4353	32.42	1838.46	32.42	3625.73
32.43	10.5741	32.43	1515.84		32.43	55.4251	32.43	1842.92	32.43	3629.69
32.45	11.3733	32.45	1515.48		32.45	52.4559	32.45	1846.92	32.45	3631.67
32.47	11.4732	32.47	1514.22		32.47	44.538	32.47	1847.51	32.47	3634.64
32.49	11.673	32.49	1514.4		32.49	33.6509	32.49	1848.5	32.49	3636.62
32.51	12.2724	32.51	1516.2		32.51	24.7433	32.51	1849.49	32.51	3638.6
32.53	13.7709	32.53	1516.74		32.53	20.7844	32.53	1848.5	32.53	3635.63
32.55	13.0716	32.55	1516.74		32.55	23.7536	32.55	1847.51	32.55	3633.65
32.57	12.5721	32.57	1516.92		32.57	32.6612	32.57	1849.49	32.57	3635.63
32.59	11.7729	32.59	1516.38		32.59	41.5688	32.59	1850.48	32.59	3634.64
32.61	12.7719	32.61	1518		32.61	46.5175	32.61	1848.5	32.61	3631.67
32.63	14.4702	32.63	1518.36		32.63	47.5072	32.63	1846.52	32.63	3627.71
32.65	15.0696	32.65	1517.82		32.65	43.5483	32.65	1844.54	32.65	3625.73
32.67	12.2204	32.67	1518.54		32.67	38.5996	32.67	1843.55	32.67	3623.75
32.69	12.6758	32.69	1521.75		32.69	34.6407	32.69	1842.56	32.69	3621.77
32.71	13.302	32.71	1522.6		32.71	34.6407	32.71	1840.58	32.71	3619.79
32.73	12.505	32.73	1524.39		32.73	37.6099	32.73	1838.6	32.73	3614.85
32.75	11.5941	32.75	1529.31		32.75	43.5483	32.75	1839.59	32.75	3612.87
32.77	13.5867	32.77	1534.03		32.77	51.4661	32.77	1838.6	32.77	3614.85
32.79	14.099	32.79	1545.8		32.79	58.3943	32.79	1839.59	32.79	3615.84
32.81	13.2451	32.81	1556.06		32.81	64.3327	32.81	1841.57	32.81	3619.79
32.83	13.7575	32.83	1568.05		32.83	67.3019	32.83	1841.57	32.83	3625.73
32.85	14.6683	32.85	1581.08		32.85	66.3121	32.85	1841.57	32.85	3624.74
32.87	14.0421	32.87	1590.88		32.87	62.3532	32.87	1845.53	32.87	3632.66
32.89	15.0099	32.89	1598.37		32.89	55.4251	32.89	1851.47	32.89	3635.63
32.91	16.2623	32.91	1602.87		32.91	48.4969	32.91	1851.47	32.91	3637.61
32.93	14.5545	32.93	1606.67		32.93	41.5688	32.93	1850.48	32.93	3637.61
32.95	14.896	32.95	1603.21		32.95	36.6201	32.95	1850.48	32.95	3637.61
32.97	11.5372	32.97	1595.95		32.97	33.6509	32.97	1849.49	32.97	3645.53
32.99	14.0421	32.99	1589.26		32.99	32.6612	32.99	1851.47	32.99	3639.59
33.01	12.3342	33.01	1583.96		33.01	35.6304	33.01	1853.45	33.01	3637.61
33.03	14.4975	33.03	1564.13		33.03	38.5996	33.03	1851.47	33.03	3637.61
33.05	13.0174	33.05	1554.67		33.05	40.5791	33.05	1852.46	33.05	3636.62
33.07	10.1723	33.07	1547.52		33.07	39.5893	33.07	1852.46	33.07	3631.67
33.09	10.1709	33.09	1538.76		33.09	36.6201	33.09	1849.49	33.09	3630.68
33.11	12.8718	33.11	1530.7		33.11	34.6407	33.11	1847.51	33.11	3629.69
33.12	13.671	33.12	1521.86		33.12	35.6304	33.12	1846.52	33.12	3626.72
33.14	13.671	33.14	1528.91		33.14	39.5893	33.14	1843.55	33.14	3628.7
33.16	12.672	33.16	1521.12		33.16	44.538	33.16	1842.56	33.16	3626.72
33.18	12.0726	33.18	1518.92		33.18	49.4867	33.18	1841.57	33.18	3628.7
33.2	11.2734	33.2	1520.91		33.2	54.4353	33.2	1840.58	33.2	3627.71
33.22	10.1745	33.22	1514.91		33.22	58.3943	33.22	1838.6	33.22	3626.72
33.24	10.5741	33.24	1516.25		33.24	60.3737	33.24	1836.62	33.24	3629.69
33.26	11.7729	33.26	1518.7		33.26	58.3943	33.26	1838.6	33.26	3635.63
33.28	12.7719	33.28	1518.24		33.28	54.4353	33.28	1839.59	33.28	3636.62
33.3	12.5721	33.3	1515.33		33.3	48.4969	33.3	1837.61	33.3	3631.67
33.32	12.8718	33.32	1515.96		33.32	43.5483	33.32	1838.6	33.32	3629.69
33.34	12.7719	33.34	1518.28		33.34	39.5893	33.34	1838.6	33.34	3632.66
33.36	12.0726	33.36	1518.52		33.36	37.6099	33.36	1839.59	33.36	3633.65
33.38	11.673	33.38	1517.96		33.38	34.6407	33.38	1839.59	33.38	3633.65
33.4	12.5721	33.4	1516.38		33.4	32.6612	33.4	1838.6	33.4	3635.63
33.42	13.0716	33.42	1515.12		33.42	31.6715	33.42	1840.58	33.42	3635.63
33.44	11.9727	33.44	1518.64		33.44	32.6612	33.44	1843.55	33.44	3632.66
33.46	10.3743	33.46	1516.17		33.46	36.6201	33.46	1840.58	33.46	3633.65
33.48	9.2754	33.48	1520		33.48	41.5688	33.48	1843.55	33.48	3631.67
33.5	8.9757	33.5	1516.93		33.5	45.5277	33.5	1845.53	33.5	3627.71
33.52	9.87481	33.52	1518.2		33.52	48.4969	33.52	1847.51	33.52	3629.69
33.54	13.671	33.54	1516.97		33.54	50.4764	33.54	1848.5	33.54	3627.71
33.56	13.7005	33.56	1517.4		33.56	51.4661	33.56	1848.5	33.56	3628.7
33.58	15.9208	33.58	1514.97		33.58	51.4661	33.58	1849.49	33.58	3629.69
33.6	14.2698	33.6	1515.61		33.6	48.4969	33.6	1848.5	33.6	3625.73
33.62	12.9035	33.62	1517.01		33.62	44.538	33.62	1845.53	33.62	3623.75
33.64	13.9707	33.64	1514.57		33.64	41.5688	33.64	1847.51	33.64	3624.74
33.66	10.1745	33.66	1514.53		33.66	41.5688	33.66	1844.54	33.66	3627.71
33.68	8.3763	33.68	1515.05		33.68	44.538	33.68	1839.59	33.68	3627.71
33.7	9.1755	33.7	1514.93		33.7	48.4969	33.7	1839.59	33.7	3630.68
33.72	11.2734	33.72	1515.13		33.72	50.4764	33.72	1837.61	33.72	3631.67
33.74	13.1715	33.74	1514.77		33.74	48.4969	33.74	1838.6	33.74	3634.64
33.76	13.671	33.76	1513.78		33.76	44.538	33.76	1839.59	33.76	3633.65
33.78	13.671	33.78	1514.49		33.78	40.5791	33.78	1837.61	33.78	3629.69
33.8	13.7709	33.8	1514.73		33.8	38.5996	33.8	1842.56	33.8	3627.71
33.81	12.1725	33.81	1514.21		33.81	37.6099	33.81	1840.58	33.81	3627.71
33.83	11.0736	33.83	1514.41		33.83	37.6099	33.83	1840.58	33.83	3629.69
33.85	10.2744	33.85	1514.05		33.85	37.6099	33.85	1841.57	33.85	3623.75
33.87	10.2744	33.87	1514.53		33.87	38.5996	33.87	1844.54	33.87	3626.72
33.89	10.3743	33.89	1511.86		33.89	40.5791	33.89	1846.52	33.89	3629.69
33.91	9.3753	33.91	1512.78		33.91	42.5585	33.91	1844.54	33.91	3632.66
33.93	8.8758	33.93	1512.24		33.93	42.5585	33.93	1843.55	33.93	3631.67
33.95	8.7759	33.95	1511.7		33.95	39.5893	33.95	1842.56	33.95	3628.7
33.97	7.9767	33.97	1512.42		33.97	35.6304	33.97	1840.58	33.97	3628.7
33.99	7.7769	33.99	1512.06		33.99	31.6715	33.99	1837.61	33.99	3625.73
34.01	8.3763	34.01	1512.42		34.01	29.692	34.01	1837.61	34.01	3627.71
34.03	8.9757	34.03	1510.98		34.03	29.692	34.03	1835.63	34.03	3630.68
34.05	9.1755	34.05	1510.98		34.05	30.6817	34.05	1836.62	34.05	3631.67
34.07	9.2754	34.07	1509.9		34.07	32.6612	34.07	1837.61	34.07	3627.71
34.09	8.7759	34.09	1509.72		34.09	35.6304	34.09	1837.61	34.09	3625.73
34.11	8.7759	34.11	1510.98		34.11	39.5893	34.11	1836.62	34.11	3626.72
34.13	8.0766	34.13	1510.08		34.13	42.5585	34.13	1831.67	34.13	3625.73
34.15	9.3753	34.15	1510.98		34.15	44.538	34.15	1833.65	34.15	3629.69
34.17	10.2744	34.17	1511.34		34.17	44.538	34.17	1835.63	34.17	3630.68
34.19	10.3743	34.19	1512.6		34.19	42.5585	34.19	1834.64	34.19	3633.65
34.21	10.674	34.21	1514.4		34.21	41.5688	34.21	1832.66	34.21	3635.63
34.23	10.2744	34.23	1514.94		34.23	40.5791	34.23	1831.67	34.23	3635.63
34.25	9.97471	34.25	1513.95		34.25	41.5688	34.25	1830.68	34.25	3629.69
34.27	10.1745	34.27	1513.48		34.27	41.5688	34.27	1829.69	34.27	3628.7
34.29	9.77491	34.29	1514.42		34.29	39.5893	34.29	1829.69	34.29	3629.69
34.31	10.674	34.31	1514.5		34.31	35.6304	34.31	1829.69	34.31	3629.69
34.33	10.7739	34.33	1515.13		34.33	32.6612	34.33	1830.68	34.33	3631.67
34.35	10.9737	34.35	1514.26		34.35	30.6817	34.35	1831.67	34.35	3631.67
34.37	10.4742	34.37	1514.03		34.37	31.6715	34.37	1834.64	34.37	3626.72
34.39	9.5751	34.39	1514.11		34.39	35.6304	34.39	1837.61	34.39	3624.74
34.41	9.5751	34.41	1514.58		34.41	40.5791	34.41	1839.59	34.41	3628.7
34.43	8.9757	34.43	1513.86		34.43	44.538	34.43	1839.59	34.43	3626.72
34.45	8.5761	34.45	1512.42		34.45	47.5072	34.45	1840.58	34.45	3629.69
34.47	8.1765	34.47	1512.78		34.47	46.5175	34.47	1844.54	34.47	3634.64
34.49	8.4762	34.49	1512.6		34.49	42.5585	34.49	1845.53	34.49	3630.68
34.5	8.7759	34.5	1512.6		34.5	36.6201	34.5	1843.55	34.5	3627.71
34.52	10.4862	34.52	1512.96		34.52	31.6715	34.52	1844.54	34.52	3628.7
34.54	11.6666	34.54	1512.06		34.54	28.7023	34.54	1843.55	34.54	3625.73
34.56	11.1945	34.56	1512.42		34.56	28.7023	34.56	1844.54	34.56	3624.74
34.58	13.0044	34.58	1512.96		34.58	31.6715	34.58	1843.55	34.58	3627.99
34.6	10.9737	34.6	1514.4		34.6	35.6304	34.6	1851.04	34.6	3631.96
34.62	14.2635	34.62	1516.92		34.62	38.5996	34.62	1853.94	34.62	3632.93
34.64	15.6012	34.64	1521.24		34.64	38.5996	34.64	1858.22	34.64	3638.93
34.66	20.3228	34.66	1523.76		34.66	38.5996	34.66	1861.42	34.66	3631.26
34.68	23.6279	34.68	1525.38		34.68	39.5893	34.68	1857.5	34.68	3645.19
34.7	26.7755	34.7	1528.62		34.7	44.538	34.7	1863.74	34.7	3646.69
34.72	29.6429	34.72	1531.86		34.72	53.0972	34.72	1868.38	34.72	3652.6
34.74	32.6186	34.74	1535.28		34.74	64.6215	34.74	1872.08	34.74	3658.69
34.76	33.4017	34.76	1536.72		34.76	77.3161	34.76	1878.18	34.76	3668.48
34.78	37.3954	34.78	1538.34		34.78	87.0397	34.78	1880.28	34.78	3680.12
34.8	41.859	34.8	1538.16		34.8	90.641	34.8	1883.11	34.8	3685.24
34.82	44.678	34.82	1536.72		34.82	92.6217	34.82	1888.84	34.82	3680.56
34.84	42.642	34.84	1534.56		34.84	88.3001	34.84	1886.01	34.84	3680.74
34.86	37.3171	34.86	1530.78		34.86	84.5188	34.86	1880.79	34.86	3673.86
34.88	35.9859	34.88	1526.1		34.88	76.7759	34.88	1883.26	34.88	3672.25
34.9	34.1065	34.9	1522.5		34.9	70.7437	34.9	1877.67	34.9	3667.3
34.92	27.2154	34.92	1520.34		34.92	59.0394	34.92	1858.37	34.92	3660.37
34.94	23.3131	34.94	1519.26		34.94	49.3159	34.94	1860.04	34.94	3654.44
34.96	26.3034	34.96	1518.9		34.96	41.5688	34.96	1857.86	34.96	3643.55
34.98	20.7949	34.98	1516.56		34.98	36.6201	34.98	1853.58	34.98	3636.62
35	18.985	35	1514.76		35	34.6407	35	1857.79	35	3634.26
35.02	14.7356	35.02	1514.04		35.02	35.6304	35.02	1854.01	35.02	3632.49
35.04	13.0044	35.04	1513.68		35.04	39.5893	35.04	1853	35.04	3627.2
35.06	14.4209	35.06	1514.76		35.06	42.5585	35.06	1850.17	35.06	3634.35
35.08	13.3979	35.08	1513.68		35.08	44.538	35.08	1856.77	35.08	3629.67
35.1	11.1158	35.1	1513.32		35.1	42.5585	35.1	1854.81	35.1	3636.99
35.12	11.3519	35.12	1513.68		35.12	39.5893	35.12	1853	35.12	3635.84
35.14	12.4536	35.14	1512.78		35.14	36.6201	35.14	1851.18	35.14	3634.35
35.16	11.1945	35.16	1512.6		35.16	35.6304	35.16	1848.43	35.16	3633.37
35.18	10.9584	35.18	1512.42		35.18	34.6407	35.18	1846.52	35.18	3638.14
35.2	9.675	35.2	1512.06		35.2	34.6407	35.2	1849.49	35.2	3630.82
35.21	9.675	35.21	1512.96		35.21	33.6509	35.21	1849.49	35.21	3633.55
35.23	9.0756	35.23	1513.5		35.23	33.6509	35.23	1849.49	35.23	3627.64
35.25	10.5741	35.25	1513.68		35.25	33.6509	35.25	1848.5	35.25	3633.37
35.27	11.1735	35.27	1514.04		35.27	33.6509	35.27	1848.5	35.27	3626.85
35.29	10.8738	35.29	1513.5		35.29	34.6407	35.29	1845.53	35.29	3638.84
35.31	10.9737	35.31	1513.14		35.31	36.6201	35.31	1845.53	35.31	3634.87
35.33	11.2734	35.33	1513.5		35.33	39.5893	35.33	1845.53	35.33	3631.61
35.35	11.5731	35.35	1514.4		35.35	43.5483	35.35	1844.54	35.35	3634.43
35.37	10.4742	35.37	1515.48		35.37	47.5072	35.37	1843.55	35.37	3632.14
35.39	10.0746	35.39	1514.4		35.39	49.4867	35.39	1841.57	35.39	3629.69
35.41	9.4752	35.41	1514.22		35.41	47.5072	35.41	1840.58	35.41	3628.7
35.43	8.9757	35.43	1515.66		35.43	43.5483	35.43	1841.57	35.43	3631.67
35.45	8.7759	35.45	1514.58		35.45	39.5893	35.45	1840.58	35.45	3632.66
35.47	9.2754	35.47	1515.3		35.47	38.5996	35.47	1839.59	35.47	3628.7
35.49	9.87481	35.49	1515.3		35.49	39.5893	35.49	1837.61	35.49	3627.71
35.51	11.673	35.51	1514.04		35.51	40.5791	35.51	1836.62	35.51	3628.7
35.53	12.3723	35.53	1513.86		35.53	40.5791	35.53	1834.64	35.53	3628.7
35.55	12.7719	35.55	1513.14		35.55	39.5893	35.55	1837.61	35.55	3627.71
35.57	12.672	35.57	1512.42		35.57	37.6099	35.57	1835.63	35.57	3628.7
35.59	12.2724	35.59	1511.34		35.59	36.6201	35.59	1834.64	35.59	3628.7
35.61	11.4732	35.61	1510.8		35.61	36.6201	35.61	1830.68	35.61	3631.67
35.63	11.2734	35.63	1510.98		35.63	35.6304	35.63	1833.65	35.63	3631.67
35.65	11.5731	35.65	1510.44		35.65	33.6509	35.65	1832.66	35.65	3633.65
35.67	11.9727	35.67	1509.9		35.67	28.7023	35.67	1832.66	35.67	3637.61
35.69	12.2724	35.69	1509.18		35.69	24.7433	35.69	1835.63	35.69	3637.61
35.71	11.2734	35.71	1508.28		35.71	22.7639	35.71	1836.62	35.71	3639.59
35.73	10.674	35.73	1507.92		35.73	23.7536	35.73	1838.6	35.73	3637.61
35.75	9.1755	35.75	1509.36		35.75	26.7228	35.75	1841.57	35.75	3635.63
35.77	8.5761	35.77	1509.18		35.77	30.6817	35.77	1844.54	35.77	3634.64
35.79	9.2754	35.79	1509.18		35.79	35.6304	35.79	1847.51	35.79	3630.68
35.81	9.97471	35.81	1509.72		35.81	40.5791	35.81	1847.51	35.81	3625.73
35.83	10.5741	35.83	1509.36		35.83	45.5277	35.83	1848.5	35.83	3623.75
35.85	11.673	35.85	1509.54		35.85	47.5072	35.85	1848.5	35.85	3621.77
35.87	11.673	35.87	1510.26		35.87	46.5175	35.87	1848.5	35.87	3619.79
35.89	11.4732	35.89	1510.98		35.89	43.5483	35.89	1847.51	35.89	3620.78
35.9	11.7729	35.9	1512.06		35.9	39.5893	35.9	1847.51	35.9	3624.74
35.92	12.9717	35.92	1512.96		35.92	35.6304	35.92	1844.54	35.92	3627.71
35.94	13.4712	35.94	1513.14		35.94	33.6509	35.94	1845.53	35.94	3628.7
35.96	12.7719	35.96	1513.68		35.96	31.6715	35.96	1846.52	35.96	3631.67
35.98	12.1725	35.98	1513.68		35.98	30.6817	35.98	1848.5	35.98	3632.66
36	11.7729	36	1513.5		36	30.6817	36	1845.53	36	3633.65
36.02	10.9737	36.02	1514.76		36.02	31.6715	36.02	1843.55	36.02	3634.64
36.04	10.674	36.04	1515.48		36.04	31.6715	36.04	1842.56	36.04	3634.64
36.06	11.2734	36.06	1517.28		36.06	30.6817	36.06	1841.57	36.06	3636.62
36.08	11.2734	36.08	1516.92		36.08	28.7023	36.08	1839.59	36.08	3638.6
36.1	11.1735	36.1	1516.56		36.1	27.7125	36.1	1838.6	36.1	3631.67
36.12	11.0736	36.12	1517.1		36.12	27.7125	36.12	1836.62	36.12	3629.69
36.14	11.2734	36.14	1516.56		36.14	28.7023	36.14	1835.63	36.14	3628.7
36.16	10.9737	36.16	1516.02		36.16	29.692	36.16	1835.63	36.16	3626.72
36.18	10.4742	36.18	1516.56		36.18	30.6817	36.18	1834.64	36.18	3627.71
36.2	10.674	36.2	1516.2		36.2	31.6715	36.2	1833.65	36.2	3630.68
36.22	11.3733	36.22	1515.66		36.22	32.6612	36.22	1834.64	36.22	3631.67
36.24	10.7739	36.24	1514.94		36.24	32.6612	36.24	1833.65	36.24	3630.68
36.26	11.673	36.26	1513.68		36.26	32.6612	36.26	1833.65	36.26	3629.69
36.28	12.3723	36.28	1514.04		36.28	33.6509	36.28	1832.66	36.28	3630.68
36.3	12.8718	36.3	1513.32		36.3	36.6201	36.3	1828.7	36.3	3630.68
36.32	12.2724	36.32	1514.4		36.32	39.5893	36.32	1826.72	36.32	3634.64
36.34	11.4732	36.34	1515.48		36.34	42.5585	36.34	1828.7	36.34	3637.61
36.36	10.5741	36.36	1514.58		36.36	42.5585	36.36	1828.7	36.36	3637.61
36.38	10.0746	36.38	1514.4		36.38	40.5791	36.38	1827.71	36.38	3636.62
36.4	8.676	36.4	1514.58		36.4	38.5996	36.4	1827.71	36.4	3631.67
36.42	9.0756	36.42	1514.58		36.42	37.6099	36.42	1831.67	36.42	3627.71
36.44	9.5751	36.44	1515.12		36.44	39.5893	36.44	1831.67	36.44	3627.71
36.46	9.77491	36.46	1514.94		36.46	43.5483	36.46	1834.64	36.46	3621.77
36.48	9.77491	36.48	1515.12		36.48	47.5072	36.48	1838.6	36.48	3621.77
36.5	9.87481	36.5	1515.66		36.5	49.4867	36.5	1838.6	36.5	3626.72
36.52	10.2744	36.52	1515.66		36.52	50.4764	36.52	1840.58	36.52	3626.72
36.54	10.7739	36.54	1516.38		36.54	49.4867	36.54	1844.54	36.54	3624.74
36.56	11.0736	36.56	1516.38		36.56	45.5277	36.56	1846.52	36.56	3625.73
36.58	11.5731	36.58	1514.76		36.58	41.5688	36.58	1845.53	36.58	3625.73
36.59	11.673	36.59	1514.76		36.59	37.6099	36.59	1845.53	36.59	3626.72
36.61	10.3743	36.61	1514.94		36.61	34.6407	36.61	1845.53	36.61	3628.7
36.63	9.675	36.63	1515.3		36.63	33.6509	36.63	1847.51	36.63	3632.66
36.65	9.3753	36.65	1514.4		36.65	34.6407	36.65	1845.53	36.65	3633.65
36.67	9.77491	36.67	1513.14		36.67	34.6407	36.67	1841.57	36.67	3633.65
36.69	9.77491	36.69	1512.06		36.69	34.6407	36.69	1840.58	36.69	3634.64
36.71	10.7739	36.71	1511.88		36.71	32.6612	36.71	1840.58	36.71	3634.64
36.73	10.7739	36.73	1511.16		36.73	29.692	36.73	1839.59	36.73	3638.6
36.75	10.5741	36.75	1511.16		36.75	27.7125	36.75	1838.6	36.75	3636.62
36.77	10.2744	36.77	1510.26		36.77	26.7228	36.77	1840.58	36.77	3635.63
36.79	10.4742	36.79	1510.98		36.79	27.7125	36.79	1841.57	36.79	3640.58
36.81	10.4742	36.81	1511.34		36.81	30.6817	36.81	1840.58	36.81	3642.56
36.83	9.1755	36.83	1511.88		36.83	33.6509	36.83	1842.56	36.83	3642.56
36.85	8.9757	36.85	1512.6		36.85	36.6201	36.85	1844.54	36.85	3639.59
36.87	8.9757	36.87	1512.06		36.87	37.6099	36.87	1844.54	36.87	3639.59
36.89	8.676	36.89	1511.16		36.89	37.6099	36.89	1842.56	36.89	3638.6
36.91	8.3763	36.91	1511.7		36.91	36.6201	36.91	1843.55	36.91	3635.63
36.93	9.5751	36.93	1513.14		36.93	35.6304	36.93	1845.53	36.93	3631.67
36.95	10.0746	36.95	1512.96		36.95	34.6407	36.95	1843.55	36.95	3629.69
36.97	9.87481	36.97	1512.24		36.97	32.6612	36.97	1841.57	36.97	3629.69
36.99	9.4752	36.99	1510.98		36.99	31.6715	36.99	1843.55	36.99	3627.71
37.01	10.5741	37.01	1510.44		37.01	31.6715	37.01	1845.53	37.01	3626.72
37.03	10.2744	37.03	1511.16		37.03	33.6509	37.03	1845.53	37.03	3627.71
37.05	10.4742	37.05	1512.06		37.05	35.6304	37.05	1845.53	37.05	3627.71
37.07	10.4742	37.07	1512.24		37.07	37.6099	37.07	1844.54	37.07	3625.73
37.09	10.674	37.09	1512.78		37.09	39.5893	37.09	1841.57	37.09	3627.71
37.11	9.87481	37.11	1513.32		37.11	42.5585	37.11	1840.58	37.11	3629.69
37.13	9.4752	37.13	1514.22		37.13	44.538	37.13	1842.56	37.13	3631.67
37.15	9.5751	37.15	1514.58		37.15	47.5072	37.15	1840.58	37.15	3633.65
37.17	9.5751	37.17	1514.94		37.17	48.4969	37.17	1837.61	37.17	3635.63
37.19	10.5741	37.19	1514.76		37.19	48.4969	37.19	1837.61	37.19	3636.62
37.21	10.9737	37.21	1515.12		37.21	46.5175	37.21	1834.64	37.21	3631.67
37.23	11.0736	37.23	1516.02		37.23	43.5483	37.23	1832.66	37.23	3631.67
37.25	9.97471	37.25	1516.92		37.25	41.5688	37.25	1833.65	37.25	3629.69
37.27	8.9757	37.27	1515.12		37.27	39.5893	37.27	1832.66	37.27	3630.68
37.28	8.8758	37.28	1512.96		37.28	38.5996	37.28	1832.66	37.28	3629.69
37.3	9.1755	37.3	1512.42		37.3	38.5996	37.3	1832.66	37.3	3628.7
37.32	9.3753	37.32	1512.42		37.32	37.6099	37.32	1833.65	37.32	3629.69
37.34	10.8738	37.34	1512.06		37.34	36.6201	37.34	1833.65	37.34	3630.68
37.36	10.8738	37.36	1511.88		37.36	34.6407	37.36	1834.64	37.36	3625.73
37.38	10.5741	37.38	1511.16		37.38	33.6509	37.38	1833.65	37.38	3627.71
37.4	10.2744	37.4	1511.34		37.4	33.6509	37.4	1834.64	37.4	3630.68
37.42	9.97471	37.42	1511.34		37.42	34.6407	37.42	1837.61	37.42	3630.68
37.44	10.0746	37.44	1512.6		37.44	37.6099	37.44	1836.62	37.44	3631.67
37.46	10.8738	37.46	1513.14		37.46	39.5893	37.46	1831.67	37.46	3634.64
37.48	11.0736	37.48	1513.14		37.48	41.5688	37.48	1831.67	37.48	3636.62
37.5	10.674	37.5	1513.32		37.5	41.5688	37.5	1834.64	37.5	3634.64
37.52	10.3743	37.52	1513.5		37.52	39.5893	37.52	1830.68	37.52	3631.67
37.54	9.77491	37.54	1513.86		37.54	37.6099	37.54	1826.72	37.54	3636.62
37.56	9.97471	37.56	1514.22		37.56	35.6304	37.56	1827.71	37.56	3631.67
37.58	9.87481	37.58	1512.96		37.58	35.6304	37.58	1827.71	37.58	3630.68
37.6	10.9737	37.6	1512.96		37.6	37.6099	37.6	1826.72	37.6	3631.67
37.62	11.3733	37.62	1512.78		37.62	39.5893	37.62	1826.72	37.62	3633.65
37.64	10.674	37.64	1512.24		37.64	40.5791	37.64	1830.68	37.64	3636.62
37.66	10.9737	37.66	1511.88		37.66	38.5996	37.66	1832.66	37.66	3634.64
37.68	10.1745	37.68	1512.24		37.68	35.6304	37.68	1834.64	37.68	3630.68
37.7	10.1745	37.7	1512.42		37.7	33.6509	37.7	1835.63	37.7	3633.65
37.72	10.8738	37.72	1513.32		37.72	35.6304	37.72	1837.61	37.72	3630.68
37.74	11.3733	37.74	1513.86		37.74	39.5893	37.74	1837.61	37.74	3627.71
37.76	12.4722	37.76	1514.4		37.76	43.5483	37.76	1835.63	37.76	3628.7
37.78	11.673	37.78	1514.22		37.78	43.5483	37.78	1835.63	37.78	3627.71
37.8	10.4742	37.8	1513.5		37.8	41.5688	37.8	1835.63	37.8	3623.75
37.82	10.0746	37.82	1513.32		37.82	39.5893	37.82	1835.63	37.82	3622.76
37.84	8.3763	37.84	1513.68		37.84	39.5893	37.84	1833.65	37.84	3619.79
37.86	7.9767	37.86	1513.68		37.86	41.5688	37.86	1831.67	37.86	3620.78
37.88	8.8758	37.88	1514.22		37.88	44.538	37.88	1832.66	37.88	3617.82
37.9	9.77491	37.9	1513.32		37.9	46.5175	37.9	1834.64	37.9	3619.79
37.92	10.4742	37.92	1512.42		37.92	49.4867	37.92	1832.66	37.92	3624.74
37.94	10.674	37.94	1512.06		37.94	49.4867	37.94	1830.68	37.94	3624.74
37.96	10.3743	37.96	1512.06		37.96	48.4969	37.96	1833.65	37.96	3625.73
37.97	10.3743	37.97	1512.24		37.97	45.5277	37.97	1834.64	37.97	3622.76
37.99	10.5741	37.99	1512.96		37.99	42.5585	37.99	1835.63	37.99	3621.77
38.01	10.1745	38.01	1513.32		38.01	39.5893	38.01	1836.62	38.01	3620.78
38.03	10.5741	38.03	1513.5		38.03	39.5893	38.03	1837.61	38.03	3620.78
38.05	10.5741	38.05	1512.78		38.05	40.5791	38.05	1836.62	38.05	3620.78
38.07	10.5741	38.07	1511.88		38.07	42.5585	38.07	1837.61	38.07	3622.76
38.09	10.1745	38.09	1512.24		38.09	42.5585	38.09	1836.62	38.09	3623.75
38.11	9.3753	38.11	1511.7		38.11	41.5688	38.11	1836.62	38.11	3626.72
38.13	9.3753	38.13	1511.34		38.13	38.5996	38.13	1839.59	38.13	3631.67
38.15	8.7759	38.15	1511.88		38.15	36.6201	38.15	1840.58	38.15	3632.66
38.17	8.4762	38.17	1511.16		38.17	36.6201	38.17	1841.57	38.17	3634.64
38.19	7.7769	38.19	1510.62		38.19	37.6099	38.19	1841.57	38.19	3634.64
38.21	7.9767	38.21	1508.82		38.21	39.5893	38.21	1842.56	38.21	3634.64
38.23	8.0766	38.23	1508.46		38.23	41.5688	38.23	1844.54	38.23	3636.62
38.25	8.9757	38.25	1508.28		38.25	42.5585	38.25	1839.42	38.25	3635.63
38.27	9.3753	38.27	1507.56		38.27	41.6162	38.27	1839.03	38.27	3639.59
38.29	9.97471	38.29	1507.38		38.29	42.5871	38.29	1830.63	38.29	3640.58
38.31	9.675	38.31	1508.64		38.31	42.5871	38.31	1837.23	38.31	3640.58
38.33	9.675	38.33	1509.72		38.33	41.6909	38.33	1836.63	38.33	3641.57
38.35	9.97471	38.35	1510.08		38.35	41.7656	38.35	1837.03	38.35	3644.54
38.37	10.1745	38.37	1509.72		38.37	44.7529	38.37	1839.03	38.37	3643.55
38.39	9.0756	38.39	1509.9		38.39	45.7238	38.39	1839.42	38.39	3647.51
38.41	9.87481	38.41	1510.8		38.41	44.7529	38.41	1841.22	38.41	3649.49
38.43	10.3743	38.43	1510.62		38.43	44.8276	38.43	1843.22	38.43	3649.49
38.45	11.0736	38.45	1511.52		38.45	44.8276	38.45	1840.62	38.45	3648.5
38.47	10.3743	38.47	1512.96		38.47	43.9314	38.47	1839.42	38.47	3647.51
38.49	10.0746	38.49	1512.6		38.49	42.9605	38.49	1842.02	38.49	3643.55
38.51	10.5741	38.51	1512.96		38.51	41.9896	38.51	1845.82	38.51	3638.6
38.53	10.2744	38.53	1513.32		38.53	42.8858	38.53	1841.82	38.53	3634.64
38.55	9.4752	38.55	1513.14		38.55	41.8403	38.55	1843.42	38.55	3635.63
38.57	9.77491	38.57	1512.78		38.57	40.8694	38.57	1842.62	38.57	3636.62
38.59	10.1745	38.59	1512.96		38.59	41.7656	38.59	1844.22	38.59	3638.6
38.61	9.97471	38.61	1513.5		38.61	38.7783	38.61	1842.02	38.61	3638.6
38.63	9.87481	38.63	1514.04		38.63	39.5998	38.63	1840.58	38.63	3635.63
38.65	9.5751	38.65	1514.4		38.65	37.6099	38.65	1837.61	38.65	3634.64
38.66	8.8758	38.66	1514.04		38.66	35.6304	38.66	1836.62	38.66	3635.63
38.68	9.0756	38.68	1513.68		38.68	36.6201	38.68	1836.62	38.68	3633.65
38.7	9.97471	38.7	1513.68		38.7	37.6099	38.7	1836.62	38.7	3630.68
38.72	10.674	38.72	1513.86		38.72	37.6099	38.72	1836.62	38.72	3627.71
38.74	11.0736	38.74	1513.5		38.74	36.6201	38.74	1834.64	38.74	3628.7
38.76	9.87481	38.76	1514.22		38.76	34.6407	38.76	1834.64	38.76	3624.74
38.78	9.77491	38.78	1513.86		38.78	33.6509	38.78	1833.65	38.78	3623.75
38.8	9.4752	38.8	1513.86		38.8	34.6407	38.8	1835.63	38.8	3618.8
38.82	8.2764	38.82	1514.4		38.82	35.6304	38.82	1834.64	38.82	3614.85
38.84	8.2764	38.84	1513.86		38.84	36.6201	38.84	1834.64	38.84	3615.84
38.86	9.4752	38.86	1512.96		38.86	37.6099	38.86	1835.63	38.86	3618.8
38.88	9.4752	38.88	1513.14		38.88	37.6099	38.88	1832.66	38.88	3621.77
38.9	9.675	38.9	1513.14		38.9	37.6099	38.9	1830.68	38.9	3619.79
38.92	8.8758	38.92	1512.42		38.92	36.6201	38.92	1828.7	38.92	3621.77
38.94	9.87481	38.94	1512.06		38.94	35.6304	38.94	1828.7	38.94	3623.75
38.96	10.2744	38.96	1511.7		38.96	36.6201	38.96	1826.72	38.96	3626.72
38.98	10.2744	38.98	1511.52		38.98	37.6099	38.98	1827.71	38.98	3627.71
39	10.0746	39	1511.16		39	40.5791	39	1826.72	39	3628.7
39.02	10.674	39.02	1509.9		39.02	42.5585	39.02	1826.72	39.02	3629.69
39.04	9.77491	39.04	1509.36		39.04	43.5483	39.04	1827.71	39.04	3629.69
39.06	9.87481	39.06	1508.64		39.06	43.5483	39.06	1825.73	39.06	3629.69
39.08	10.5741	39.08	1509.36		39.08	43.5483	39.08	1826.72	39.08	3625.73
39.1	10.2744	39.1	1509		39.1	41.5688	39.1	1828.7	39.1	3623.75
39.12	8.9757	39.12	1509		39.12	40.5791	39.12	1830.68	39.12	3622.76
39.14	8.7759	39.14	1509.18		39.14	39.5893	39.14	1830.68	39.14	3622.76
39.16	8.4762	39.16	1509.36		39.16	39.5893	39.16	1832.66	39.16	3630.68
39.18	9.4752	39.18	1508.82		39.18	40.5791	39.18	1829.69	39.18	3631.67
39.2	10.1745	39.2	1508.64		39.2	40.5791	39.2	1827.71	39.2	3628.7
39.22	10.9737	39.22	1508.64		39.22	42.5585	39.22	1831.67	39.22	3625.73
39.24	12.5721	39.24	1508.28		39.24	43.5483	39.24	1830.68	39.24	3629.69
39.26	11.3733	39.26	1508.64		39.26	45.5277	39.26	1830.68	39.26	3629.69
39.28	10.3743	39.28	1507.74		39.28	47.5072	39.28	1829.69	39.28	3630.68
39.3	9.675	39.3	1507.56		39.3	48.4969	39.3	1833.65	39.3	3627.71
39.32	8.3763	39.32	1506.66		39.32	47.5072	39.32	1831.67	39.32	3630.68
39.34	8.1765	39.34	1505.94		39.34	45.5277	39.34	1835.63	39.34	3632.66
39.35	8.1765	39.35	1506.84		39.35	42.5585	39.35	1834.64	39.35	3631.67
39.37	8.3763	39.37	1506.84		39.37	40.5791	39.37	1834.64	39.37	3629.69
39.39	9.87481	39.39	1507.92		39.39	40.5791	39.39	1835.63	39.39	3629.69
39.41	10.3743	39.41	1509.18		39.41	40.5791	39.41	1840.58	39.41	3631.67
39.43	10.9737	39.43	1510.26		39.43	40.5791	39.43	1840.58	39.43	3629.69
39.45	11.0736	39.45	1511.34		39.45	41.5688	39.45	1842.56	39.45	3633.65
39.47	10.3743	39.47	1512.24		39.47	42.5585	39.47	1841.57	39.47	3637.61
39.49	9.5751	39.49	1512.06		39.49	42.5585	39.49	1838.6	39.49	3634.64
39.51	9.87481	39.51	1512.42		39.51	43.5483	39.51	1837.61	39.51	3631.67
39.53	9.675	39.53	1512.6		39.53	43.5483	39.53	1836.62	39.53	3628.7
39.55	10.4742	39.55	1513.14		39.55	42.5585	39.55	1830.68	39.55	3627.71
39.57	11.2734	39.57	1513.14		39.57	41.5688	39.57	1828.7	39.57	3626.72
39.59	11.4732	39.59	1512.06		39.59	39.5893	39.59	1830.68	39.59	3624.74
39.61	11.3733	39.61	1511.88		39.61	36.6201	39.61	1833.65	39.61	3625.73
39.63	9.97471	39.63	1511.52		39.63	35.6304	39.63	1831.67	39.63	3624.74
39.65	8.7759	39.65	1511.88		39.65	35.6304	39.65	1833.65	39.65	3626.72
39.67	9.2754	39.67	1511.7		39.67	36.6201	39.67	1832.66	39.67	3623.75
39.69	8.7759	39.69	1511.34		39.69	38.5996	39.69	1833.65	39.69	3622.76
39.71	9.2754	39.71	1511.7		39.71	41.5688	39.71	1834.64	39.71	3622.76
39.73	9.77491	39.73	1512.24		39.73	44.538	39.73	1839.59	39.73	3624.74
39.75	10.1745	39.75	1512.24		39.75	46.5175	39.75	1838.6	39.75	3625.73
39.77	9.97471	39.77	1512.06		39.77	48.4969	39.77	1840.58	39.77	3628.7
39.79	9.675	39.79	1511.7		39.79	47.5072	39.79	1837.61	39.79	3632.66
39.81	10.1745	39.81	1511.52		39.81	44.538	39.81	1837.61	39.81	3633.65
39.83	10.2744	39.83	1510.62		39.83	39.5893	39.83	1834.64	39.83	3630.68
39.85	10.8738	39.85	1510.62		39.85	35.6304	39.85	1835.63	39.85	3631.67
39.87	10.7739	39.87	1510.98		39.87	30.6817	39.87	1833.65	39.87	3631.67
39.89	9.97471	39.89	1510.62		39.89	25.7331	39.89	1834.64	39.89	3630.68
39.91	9.1755	39.91	1509.9		39.91	23.7536	39.91	1837.61	39.91	3626.72
39.93	8.4762	39.93	1510.44		39.93	23.7536	39.93	1836.62	39.93	3636.49
39.95	8.1765	39.95	1509.72		39.95	26.7228	39.95	1835.63	39.95	3644.81
39.97	12.5524	39.97	1509.54		39.97	31.6715	39.97	1834.64	39.97	3638.91
39.99	10.3098	39.99	1510.08		39.99	35.6304	39.99	1838.27	39.99	3635.54
40.01	12.8258	40.01	1510.44		40.01	36.6201	40.01	1841.1	40.01	3631.54
40.03	12.7711	40.03	1510.98		40.03	36.6201	40.03	1841.17	40.03	3634.49
40.04	13.4275	40.04	1511.52		40.04	36.6201	40.04	1841.03	40.04	3641.39
40.06	12.8805	40.06	1511.88		40.06	36.6201	40.06	1840.95	40.06	3641.7
40.08	16.0893	40.08	1512.6		40.08	36.6201	40.08	1848.43	40.08	3644.39
40.1	18.7653	40.1	1513.14		40.1	37.6099	40.1	1840.95	40.1	3641.86
40.12	17.4749	40.12	1513.5		40.12	38.5996	40.12	1841.03	40.12	3640.81
40.14	14.7366	40.14	1513.5		40.14	41.5688	40.14	1853.51	40.14	3643.07
40.16	19.8093	40.16	1513.86		40.16	45.5277	40.16	1848.94	40.16	3644.39
40.18	23.1397	40.18	1514.04		40.18	50.4764	40.18	1856.55	40.18	3654.3
40.2	26.6409	40.2	1516.02		40.2	55.4251	40.2	1858.66	40.2	3653.98
40.22	30.2274	40.22	1521.06		40.22	59.384	40.22	1856.84	40.22	3661.67
40.24	33.0454	40.24	1528.44		40.24	61.3635	40.24	1864.46	40.24	3658.46
40.26	36.2904	40.26	1534.74		40.26	61.3635	40.26	1872.15	40.26	3661.72
40.28	40.3893	40.28	1541.22		40.28	61.3635	40.28	1874.69	40.28	3663.73
40.3	46.7085	40.3	1547.16		40.3	62.2455	40.3	1880.14	40.3	3674.05
40.32	49.8681	40.32	1552.91		40.32	65.946	40.32	1882.39	40.32	3678.48
40.34	52.2591	40.34	1559.03		40.34	75.3061	40.34	1886.01	40.34	3685.85
40.36	64.8974	40.36	1562.27		40.36	90.3984	40.36	1892.83	40.36	3689.44
40.38	74.0346	40.38	1564.07		40.38	97.1463	40.38	1902.7	40.38	3695.07
40.4	80.8661	40.4	1563.53		40.4	110.715	40.4	1909.3	40.4	3689.59
40.42	86.9291	40.42	1560.83		40.42	117.826	40.42	1914.96	40.42	3706.14
40.44	97.091	40.44	1555.79		40.44	124.066	40.44	1931.04	40.44	3713.14
40.46	89.1048	40.46	1549.68		40.46	134.006	40.46	1937.89	40.46	3722.84
40.48	75.5717	40.48	1542.12		40.48	142.786	40.48	1941.37	40.48	3730.95
40.5	47.9894	40.5	1534.56		40.5	152.105	40.5	1947.35	40.5	3740.01
40.52	40.9017	40.52	1529.34		40.52	156.772	40.52	1950.81	40.52	3738.01
40.54	34.3263	40.54	1525.38		40.54	154.502	40.54	1951.17	40.54	3743.17
40.56	30.7398	40.56	1521.6		40.56	152.829	40.56	1942.81	40.56	3739.54
40.58	22.8835	40.58	1517.1		40.58	147.93	40.58	1936.42	40.58	3737.69
40.6	24.079	40.6	1513.86		40.6	137.953	40.6	1929.69	40.6	3731.48
40.62	16.9059	40.62	1511.7		40.62	144.89	40.62	1916.28	40.62	3726.21
40.64	19.3824	40.64	1511.88		40.64	112.456	40.64	1902.6	40.64	3718.57
40.66	19.6385	40.66	1511.52		40.66	86.6253	40.66	1895.49	40.66	3709.61
40.68	11.9531	40.68	1510.62		40.68	73.1293	40.68	1885.8	40.68	3702.29
40.7	15.625	40.7	1510.08		40.7	63.6241	40.7	1874.69	40.7	3694.18
40.72	16.2228	40.72	1509.18		40.72	59.851	40.72	1879.48	40.72	3684.43
40.73	14.6003	40.73	1508.82		40.73	56.078	40.73	1872.31	40.73	3675.26
40.75	12.807	40.75	1509.36		40.75	49.4867	40.75	1865.26	40.75	3649.08
40.77	15.5012	40.77	1510.08		40.77	48.4969	40.77	1870.7	40.77	3660.04
40.79	16.1187	40.79	1509.72		40.79	44.538	40.79	1856.48	40.79	3651.08
40.81	11.9725	40.81	1509.18		40.81	40.5791	40.81	1855.88	40.81	3656.93
40.83	13.8251	40.83	1509.72		40.83	37.6099	40.83	1856.72	40.83	3653.66
40.85	14.1485	40.85	1510.08		40.85	37.6099	40.85	1853.61	40.85	3646.08
40.87	13.3728	40.87	1511.52		40.87	38.5996	40.87	1854.33	40.87	3640.97
40.89	11.6225	40.89	1512.78		40.89	41.5688	40.89	1851.04	40.89	3636.91
40.91	11.6225	40.91	1514.04		40.91	42.5585	40.91	1859.46	40.91	3641.65
40.93	9.4752	40.93	1514.4		40.93	42.5585	40.93	1852.53	40.93	3640.28
40.95	10.8021	40.95	1514.04		40.95	39.5893	40.95	1843.81	40.95	3634.28
40.97	10.3743	40.97	1513.5		40.97	37.6099	40.97	1835.63	40.97	3634.33
40.99	10.8738	40.99	1513.14		40.99	35.6304	40.99	1842.26	40.99	3631.96
41.01	10.7739	41.01	1511.7		41.01	37.6099	41.01	1841.32	41.01	3637.44
41.03	10.5741	41.03	1510.62		41.03	41.5688	41.03	1838.49	41.03	3634.01
41.05	10.9737	41.05	1510.44		41.05	45.5277	41.05	1842.26	41.05	3632.8
41.07	11.4732	41.07	1510.8		41.07	49.4867	41.07	1840.45	41.07	3637.59
41.09	10.674	41.09	1510.26		41.09	50.4764	41.09	1834.57	41.09	3639.49
41.11	10.5741	41.11	1509		41.11	48.4969	41.11	1832.66	41.11	3639.65
41.13	10.1745	41.13	1509.18		41.13	43.5483	41.13	1833.65	41.13	3641.7
41.15	10.0746	41.15	1510.08		41.15	38.5996	41.15	1833.65	41.15	3639.59
41.17	10.5741	41.17	1510.8		41.17	33.6509	41.17	1832.66	41.17	3639.59
41.19	9.87481	41.19	1511.16		41.19	32.6612	41.19	1834.64	41.19	3639.59
41.21	9.97471	41.21	1511.52		41.21	36.6201	41.21	1834.64	41.21	3633.65
41.23	9.675	41.23	1511.7		41.23	43.5483	41.23	1836.62	41.23	3630.68
41.25	9.675	41.25	1512.06		41.25	51.4661	41.25	1837.61	41.25	3626.72
41.27	9.5751	41.27	1510.62		41.27	55.4251	41.27	1836.62	41.27	3622.76
41.29	9.1755	41.29	1510.26		41.29	55.4251	41.29	1834.64	41.29	3622.76
41.31	9.3753	41.31	1510.08		41.31	50.4764	41.31	1832.66	41.31	3619.79
41.33	10.3743	41.33	1509.72		41.33	42.5585	41.33	1831.67	41.33	3618.8
41.35	9.2754	41.35	1510.98		41.35	36.6201	41.35	1830.68	41.35	3620.78
41.37	9.2754	41.37	1511.52		41.37	32.6612	41.37	1832.66	41.37	3620.78
41.39	8.0766	41.39	1512.6		41.39	32.6612	41.39	1835.63	41.39	3622.76
41.41	8.7759	41.41	1512.6		41.41	35.6304	41.41	1832.66	41.41	3628.7
41.42	8.3763	41.42	1512.96		41.42	38.5996	41.42	1836.62	41.42	3633.65
41.44	8.1765	41.44	1514.04		41.44	39.5893	41.44	1835.63	41.44	3633.65
41.46	8.7759	41.46	1513.86		41.46	39.5893	41.46	1834.64	41.46	3635.63
41.48	9.3753	41.48	1513.86		41.48	39.5893	41.48	1834.64	41.48	3635.63
41.5	9.1755	41.5	1513.68		41.5	39.5893	41.5	1837.61	41.5	3637.61
41.52	9.1755	41.52	1513.32		41.52	41.5688	41.52	1838.6	41.52	3634.64
41.54	8.3763	41.54	1512.78		41.54	44.538	41.54	1840.58	41.54	3630.68
41.56	8.2764	41.56	1512.06		41.56	47.5072	41.56	1842.56	41.56	3632.66
41.58	8.5761	41.58	1510.62		41.58	48.4969	41.58	1843.55	41.58	3633.65
41.6	8.5761	41.6	1509.72		41.6	49.4867	41.6	1841.57	41.6	3630.68
41.62	8.9757	41.62	1509.54		41.62	50.4764	41.62	1840.58	41.62	3631.67
41.64	9.2754	41.64	1509.36		41.64	50.4764	41.64	1839.59	41.64	3632.66
41.66	9.2754	41.66	1509.54		41.66	50.4764	41.66	1837.61	41.66	3631.67
41.68	9.2754	41.68	1510.67		41.68	48.4969	41.68	1838.6	41.68	3628.7
41.7	8.676	41.7	1515.45		41.7	45.5277	41.7	1838.6	41.7	3632.66
41.72	8.5761	41.72	1514.34		41.72	41.5688	41.72	1833.65	41.72	3632.66
41.74	9.0756	41.74	1512.12		41.74	37.6099	41.74	1835.63	41.74	3631.67
41.76	9.1755	41.76	1515.03		41.76	33.6509	41.76	1832.66	41.76	3629.69
41.78	10.1745	41.78	1516.82		41.78	31.6715	41.78	1831.67	41.78	3630.68
41.8	11.0736	41.8	1519.81		41.8	31.6715	41.8	1831.67	41.8	3627.71
41.82	11.8728	41.82	1526.13		41.82	34.6407	41.82	1832.66	41.82	3625.73
41.84	12.5721	41.84	1527.92		41.84	37.6099	41.84	1830.68	41.84	3621.77
41.86	11.3733	41.86	1533.81		41.86	39.5893	41.86	1828.7	41.86	3615.84
41.88	10.8738	41.88	1536.63		41.88	41.5688	41.88	1831.67	41.88	3617.82
41.9	9.5751	41.9	1532.02		41.9	42.5585	41.9	1834.64	41.9	3618.8
41.92	9.1755	41.92	1532.36		41.92	43.5483	41.92	1833.65	41.92	3620.78
41.94	9.87481	41.94	1528.18		41.94	44.538	41.94	1832.66	41.94	3625.73
41.96	10.1745	41.96	1522.03		41.96	44.538	41.96	1831.67	41.96	3622.76
41.98	11.4732	41.98	1521.18		41.98	44.538	41.98	1834.64	41.98	3623.75
42	12.2724	42	1515.97		42	45.5277	42	1838.6	42	3626.72
42.02	11.1735	42.02	1515.8		42.02	47.5072	42.02	1840.58	42.02	3631.67
42.04	11.0736	42.04	1514.34		42.04	50.4764	42.04	1839.59	42.04	3632.66
42.06	10.7739	42.06	1510.84		42.06	51.4661	42.06	1842.56	42.06	3634.64
42.08	10.674	42.08	1511.36		42.08	50.4764	42.08	1842.56	42.08	3636.62
42.1	10.0746	42.1	1512.81		42.1	48.4969	42.1	1841.57	42.1	3635.63
42.11	9.5751	42.11	1512.98		42.11	45.5277	42.11	1841.57	42.11	3633.65
42.13	9.1755	42.13	1512.42		42.13	44.538	42.13	1837.61	42.13	3631.67
42.15	9.3753	42.15	1514.4		42.15	45.5277	42.15	1836.62	42.15	3628.7
42.17	8.8758	42.17	1514.4		42.17	47.5072	42.17	1834.64	42.17	3626.72
42.19	9.4752	42.19	1514.04		42.19	50.4764	42.19	1836.62	42.19	3628.7
42.21	9.87481	42.21	1514.94		42.21	50.4764	42.21	1834.64	42.21	3629.69
42.23	9.3753	42.23	1515.66		42.23	48.4969	42.23	1830.68	42.23	3631.67
42.25	9.3753	42.25	1515.3		42.25	45.5277	42.25	1831.67	42.25	3629.69
42.27	9.4752	42.27	1514.04		42.27	42.5585	42.27	1836.62	42.27	3629.69
42.29	8.7759	42.29	1511.7		42.29	41.5688	42.29	1842.56	42.29	3632.66
42.31	9.2754	42.31	1510.26		42.31	40.5791	42.31	1845.67	42.31	3635.63
42.33	10.0746	42.33	1509.9		42.33	41.5688	42.33	1839.36	42.33	3637.61
42.35	11.2734	42.35	1509.72		42.35	41.5688	42.35	1843.49	42.35	3639.59
42.37	10.5741	42.37	1509		42.37	43.5483	42.37	1850.39	42.37	3647.51
42.39	9.5751	42.39	1509.36		42.39	46.5175	42.39	1835.44	42.39	3653.45
42.41	9.87481	42.41	1510.44		42.41	52.4559	42.41	1838.49	42.41	3655.43
42.43	9.0756	42.43	1510.44		42.43	51.8696	42.43	1841.53	42.43	3657.4
42.45	8.676	42.45	1512.24		42.45	55.8603	42.45	1840.66	42.45	3657.4
42.47	9.1755	42.47	1513.68		42.47	52.2324	42.47	1842.7	42.47	3658.39
42.49	11.1735	42.49	1514.58		42.49	49.4026	42.49	1844.51	42.49	3657.4
42.51	12.672	42.51	1515.3		42.51	43.5253	42.51	1837.62	42.51	3657.4
42.53	12.2724	42.53	1515.84		42.53	48.8946	42.53	1842.04	42.53	3654.44
42.55	12.2724	42.55	1515.66		42.55	50.4764	42.55	1845.53	42.55	3650.48
42.57	11.673	42.57	1514.22		42.57	45.5277	42.57	1850.97	42.57	3647.51
42.59	11.2734	42.59	1513.68		42.59	42.5585	42.59	1845.16	42.59	3643.55
42.61	11.1735	42.61	1512.6		42.61	43.5483	42.61	1847.77	42.61	3641.57
42.63	11.7729	42.63	1512.8		42.63	45.5277	42.63	1847.63	42.63	3640.58
42.65	12.7719	42.65	1513.35		42.65	49.4867	42.65	1847.51	42.65	3633.65
42.67	14.0706	42.67	1513.91		42.67	52.4559	42.67	1845.53	42.67	3631.67
42.69	15.4336	42.69	1515.01		42.69	54.4353	42.69	1843.55	42.69	3638.6
42.71	18.3003	42.71	1514.63		42.71	55.4251	42.71	1840.58	42.71	3640.58
42.73	21.9632	42.73	1514.46		42.73	56.4148	42.73	1842.56	42.73	3639.59
42.75	27.378	42.75	1516.67		42.75	57.4045	42.75	1845.53	42.75	3640.58
42.77	34.757	42.77	1518.97		42.77	59.384	42.77	1848.5	42.77	3641.57
42.79	44.1001	42.79	1523.43		42.79	60.3737	42.79	1853.45	42.79	3642.56
42.8	51.6613	42.8	1530.24		42.8	63.3429	42.8	1860.37	42.8	3646.52
42.82	59.8592	42.82	1538.52		42.82	67.3019	42.82	1863.04	42.82	3647.51
42.84	69.4233	42.84	1545.72		42.84	72.4037	42.84	1866.7	42.84	3652.46
42.86	77.7919	42.86	1551.65		42.86	79.3981	42.86	1868.38	42.86	3653.73
42.88	82.2891	42.88	1558.49		42.88	79.0189	42.88	1870.75	42.88	3649.43
42.9	80.6099	42.9	1565.15		42.9	86.8888	42.9	1878.55	42.9	3668.78
42.92	79.3355	42.92	1569.83		42.92	91.0608	42.92	1883.3	42.92	3677.93
42.94	75.2333	42.94	1572.35		42.94	101.775	42.94	1901.08	42.94	3685.81
42.96	73.9753	42.96	1572.17		42.96	105.663	42.96	1904.63	42.96	3692.56
42.98	65.8804	42.98	1569.29		42.98	111.542	42.98	1918.86	42.98	3700.99
43	56.9104	43	1564.25		43	112.964	43	1920.54	43	3707.86
43.02	56.3634	43.02	1557.41		43.02	124.816	43.02	1927.85	43.02	3714.01
43.04	48.8154	43.04	1548.78		43.04	129.349	43.04	1929.63	43.04	3717.6
43.06	43.2912	43.06	1540.86		43.06	132.641	43.06	1932.41	43.06	3722.26
43.08	35.6338	43.08	1534.92		43.08	130.924	43.08	1931.99	43.08	3725.78
43.1	30.5472	43.1	1532.04		43.1	126.845	43.1	1928.54	43.1	3718.13
43.12	27.3748	43.12	1528.44		43.12	120.739	43.12	1922.12	43.12	3715.56
43.14	27.7577	43.14	1523.94		43.14	116.662	43.14	1915.5	43.14	3710.84
43.16	23.4367	43.16	1519.26		43.16	103.956	43.16	1910.56	43.16	3705.83
43.18	19.0611	43.18	1516.38		43.18	96.4654	43.18	1894.85	43.18	3697.64
43.2	18.0766	43.2	1515.3		43.2	82.9064	43.2	1884.48	43.2	3688.09
43.22	15.2324	43.22	1514.76		43.22	85.5613	43.22	1870.75	43.22	3675.22
43.24	13.154	43.24	1513.68		43.24	72.7608	43.24	1866.6	43.24	3661.36
43.26	15.9982	43.26	1512.06		43.26	55.2195	43.26	1866.9	43.26	3652.46
43.28	12.3336	43.28	1511.7		43.28	55.6936	43.28	1854.75	43.28	3644.54
43.3	11.4037	43.3	1510.62		43.3	51.4661	43.3	1845.16	43.3	3639.59
43.32	9.675	43.32	1509.9		43.32	46.5175	43.32	1845.95	43.32	3636.62
43.34	9.4752	43.34	1509.36		43.34	44.538	43.34	1843.29	43.34	3632.66
43.36	9.5751	43.36	1509		43.36	43.5483	43.36	1839.59	43.36	3630.68
43.38	9.1755	43.38	1509		43.38	43.5483	43.38	1840.58	43.38	3629.69
43.4	8.7759	43.4	1509.54		43.4	43.5483	43.4	1837.61	43.4	3632.66
43.42	8.7759	43.42	1511.52		43.42	42.5585	43.42	1834.64	43.42	3634.64
43.44	9.77491	43.44	1511.34		43.44	40.5791	43.44	1834.64	43.44	3634.64
43.46	9.675	43.46	1511.52		43.46	37.6099	43.46	1831.67	43.46	3634.64
43.48	9.2754	43.48	1511.52		43.48	34.6407	43.48	1831.67	43.48	3636.62
43.49	8.3763	43.49	1511.34		43.49	30.6817	43.49	1833.65	43.49	3637.61
43.51	8.5761	43.51	1511.7		43.51	28.7023	43.51	1834.64	43.51	3635.63
43.53	8.3763	43.53	1511.34		43.53	28.7023	43.53	1834.64	43.53	3632.66
43.55	7.8768	43.55	1511.16		43.55	29.692	43.55	1832.66	43.55	3629.69
43.57	8.676	43.57	1510.98		43.57	31.6715	43.57	1832.66	43.57	3629.69
43.59	9.675	43.59	1511.16		43.59	34.6407	43.59	1836.62	43.59	3629.69
43.61	9.675	43.61	1510.98		43.61	36.6201	43.61	1835.63	43.61	3627.71
43.63	10.2744	43.63	1511.7		43.63	37.6099	43.63	1835.63	43.63	3630.68
43.65	10.3743	43.65	1511.88		43.65	35.6304	43.65	1836.62	43.65	3629.69
43.67	11.5731	43.67	1513.32		43.67	33.6509	43.67	1835.63	43.67	3626.72
43.69	11.3733	43.69	1515.88		43.69	30.6817	43.69	1835.63	43.69	3627.71
43.71	10.7739	43.71	1519.04		43.71	29.692	43.71	1834.64	43.71	3628.7
43.73	10.8738	43.73	1514.76		43.73	31.6715	43.73	1836.62	43.73	3629.69
43.75	9.5751	43.75	1523.65		43.75	34.6407	43.75	1838.6	43.75	3628.7
43.77	8.9757	43.77	1519.64		43.77	36.6201	43.77	1839.59	43.77	3627.71
43.79	7.9767	43.79	1516.82		43.79	37.6099	43.79	1841.57	43.79	3629.69
43.81	8.3763	43.81	1514.43		43.81	36.6201	43.81	1842.56	43.81	3628.7
43.83	9.97471	43.83	1512.06		43.83	33.6509	43.83	1842.56	43.83	3629.69
43.85	9.77491	43.85	1512.12		43.85	30.6817	43.85	1838.6	43.85	3627.71
43.87	9.675	43.87	1511.36		43.87	30.6817	43.87	1838.6	43.87	3627.71
43.89	9.4752	43.89	1510.26		43.89	32.6612	43.89	1838.6	43.89	3627.71
43.91	9.4752	43.91	1510.08		43.91	35.6304	43.91	1838.6	43.91	3627.71
43.93	9.2754	43.93	1511.34		43.93	37.6099	43.93	1835.63	43.93	3624.74
43.95	8.676	43.95	1511.52		43.95	38.5996	43.95	1834.64	43.95	3623.75
43.97	9.4752	43.97	1511.34		43.97	38.5996	43.97	1833.65	43.97	3621.77
43.99	10.2744	43.99	1511.88		43.99	36.6201	43.99	1833.65	43.99	3619.79
44.01	9.4752	44.01	1511.88		44.01	33.6509	44.01	1830.68	44.01	3619.79
44.03	9.0756	44.03	1512.24		44.03	29.692	44.03	1830.68	44.03	3620.78
44.05	8.8758	44.05	1512.24		44.05	24.7433	44.05	1830.68	44.05	3619.79
44.07	9.2754	44.07	1511.34		44.07	21.7741	44.07	1829.69	44.07	3621.77
44.09	9.5751	44.09	1511.88		44.09	19.7947	44.09	1829.69	44.09	3623.75
44.11	10.4742	44.11	1510.8		44.11	19.7947	44.11	1829.69	44.11	3629.69
44.13	10.4742	44.13	1510.62		44.13	21.7741	44.13	1829.69	44.13	3632.66
44.15	9.97471	44.15	1510.08		44.15	24.7433	44.15	1830.68	44.15	3635.63
44.17	9.2754	44.17	1509.36		44.17	30.6817	44.17	1832.66	44.17	3634.64
44.18	9.77491	44.18	1508.46		44.18	35.6304	44.18	1834.64	44.18	3636.62
44.2	10.2744	44.2	1508.1		44.2	39.5893	44.2	1838.6	44.2	3633.65
44.22	10.8738	44.22	1507.92		44.22	41.5688	44.22	1840.58	44.22	3630.68
44.24	10.5741	44.24	1508.64		44.24	39.5893	44.24	1841.57	44.24	3624.74
44.26	11.1735	44.26	1509.36		44.26	35.6304	44.26	1845.53	44.26	3617.82
44.28	10.8738	44.28	1510.26		44.28	31.6715	44.28	1845.53	44.28	3616.83
44.3	10.8738	44.3	1510.98		44.3	28.7023	44.3	1844.54	44.3	3613.86
44.32	11.0736	44.32	1512.42		44.32	27.7125	44.32	1840.58	44.32	3613.86
44.34	12.5721	44.34	1513.68		44.34	29.692	44.34	1842.56	44.34	3614.85
44.36	13.5711	44.36	1513.32		44.36	31.6715	44.36	1841.57	44.36	3615.84
44.38	13.2714	44.38	1512.78		44.38	32.6612	44.38	1840.58	44.38	3619.79
44.4	11.4732	44.4	1512.96		44.4	32.6612	44.4	1837.61	44.4	3621.77
44.42	11.0736	44.42	1512.06		44.42	32.6612	44.42	1836.62	44.42	3623.75
44.44	9.87481	44.44	1511.88		44.44	33.6509	44.44	1836.62	44.44	3624.74
44.46	9.3753	44.46	1510.44		44.46	36.6201	44.46	1836.62	44.46	3628.7
44.48	9.675	44.48	1509.54		44.48	39.5893	44.48	1837.61	44.48	3626.72
44.5	10.5741	44.5	1508.82		44.5	40.5791	44.5	1837.61	44.5	3626.72
44.52	9.87481	44.52	1508.64		44.52	38.5996	44.52	1841.57	44.52	3623.75
44.54	9.3753	44.54	1509		44.54	34.6407	44.54	1840.58	44.54	3621.77
44.56	8.9757	44.56	1510.62		44.56	31.6715	44.56	1839.59	44.56	3621.77
44.58	10.2744	44.58	1511.7		44.58	32.6612	44.58	1839.59	44.58	3619.79
44.6	11.8728	44.6	1512.06		44.6	36.6201	44.6	1839.59	44.6	3622.76
44.62	13.1715	44.62	1512.78		44.62	39.5893	44.62	1839.59	44.62	3623.75
44.64	13.5711	44.64	1513.68		44.64	41.5688	44.64	1838.6	44.64	3627.71
44.66	12.7719	44.66	1513.68		44.66	40.5791	44.66	1842.56	44.66	3627.71
44.68	10.5741	44.68	1513.32		44.68	38.5996	44.68	1841.57	44.68	3629.69
44.7	10.0746	44.7	1513.14		44.7	37.6099	44.7	1838.6	44.7	3630.68
44.72	9.77491	44.72	1512.96		44.72	36.6201	44.72	1835.63	44.72	3631.67
44.74	10.674	44.74	1512.24		44.74	34.6407	44.74	1837.61	44.74	3632.66
44.76	12.0726	44.76	1511.88		44.76	31.6715	44.76	1836.62	44.76	3632.66
44.78	12.7719	44.78	1511.34		44.78	28.7023	44.78	1835.63	44.78	3631.67
44.8	13.0716	44.8	1511.52		44.8	25.7331	44.8	1837.61	44.8	3625.73
44.82	12.2724	44.82	1513.92		44.82	25.7331	44.82	1837.61	44.82	3625.73
44.84	11.2734	44.84	1515.03		44.84	26.7228	44.84	1836.62	44.84	3622.76
44.86	11.1735	44.86	1518.19		44.86	27.7125	44.86	1834.64	44.86	3622.76
44.87	11.0736	44.87	1520.58		44.87	29.692	44.87	1835.63	44.87	3621.77
44.89	10.1745	44.89	1517.25		44.89	31.6715	44.89	1832.66	44.89	3619.79
44.91	10.9737	44.91	1515.97		44.91	35.6304	44.91	1836.62	44.91	3621.77
44.93	11.8728	44.93	1512.29		44.93	40.5791	44.93	1833.65	44.93	3624.74
44.95	12.2724	44.95	1513.58		44.95	43.5483	44.95	1831.67	44.95	3623.75
44.97	11.8728	44.97	1513.92		44.97	44.538	44.97	1833.65	44.97	3623.75
44.99	10.9737	44.99	1511.7		44.99	42.5585	44.99	1830.68	44.99	3625.73
45.01	10.9737	45.01	1512.12		45.01	38.5996	45.01	1828.7	45.01	3626.72
45.03	10.1745	45.03	1509.72		45.03	35.6304	45.03	1826.72	45.03	3626.72
45.05	9.87481	45.05	1509.36		45.05	33.6509	45.05	1828.7	45.05	3627.71
45.07	10.7739	45.07	1510.62		45.07	32.6612	45.07	1827.71	45.07	3626.72
45.09	11.0736	45.09	1510.62		45.09	31.6715	45.09	1829.69	45.09	3623.75
45.11	10.9737	45.11	1510.98		45.11	32.6612	45.11	1830.68	45.11	3622.76
45.13	11.0736	45.13	1511.7		45.13	34.6407	45.13	1832.66	45.13	3623.75
45.15	10.1745	45.15	1511.16		45.15	37.6099	45.15	1834.64	45.15	3621.77
45.17	10.8738	45.17	1510.44		45.17	38.5996	45.17	1837.61	45.17	3622.76
45.19	10.2744	45.19	1509.9		45.19	37.6099	45.19	1839.59	45.19	3621.77
45.21	10.8738	45.21	1509		45.21	34.6407	45.21	1836.62	45.21	3623.75
45.23	10.9737	45.23	1509		45.23	32.6612	45.23	1839.59	45.23	3624.74
45.25	10.9737	45.25	1509.54		45.25	30.6817	45.25	1838.6	45.25	3623.75
45.27	10.9737	45.27	1510.08		45.27	30.6817	45.27	1839.59	45.27	3620.78
45.29	10.674	45.29	1510.44		45.29	30.6817	45.29	1842.56	45.29	3620.78
45.31	11.1735	45.31	1510.08		45.31	31.6715	45.31	1842.56	45.31	3619.79
45.33	11.3733	45.33	1509.36		45.33	32.6612	45.33	1842.56	45.33	3622.76
45.35	11.2734	45.35	1509.72		45.35	33.6509	45.35	1842.56	45.35	3622.76
45.37	11.0736	45.37	1510.26		45.37	34.6407	45.37	1845.53	45.37	3624.74
45.39	11.5731	45.39	1511.34		45.39	36.6201	45.39	1842.56	45.39	3625.73
45.41	11.0736	45.41	1512.81		45.41	37.6099	45.41	1839.59	45.41	3626.72
45.43	11.1735	45.43	1514.69		45.43	39.5893	45.43	1838.6	45.43	3628.7
45.45	11.0736	45.45	1514.86		45.45	40.5791	45.45	1843.55	45.45	3628.7
45.47	12.4722	45.47	1516.14		45.47	40.5791	45.47	1844.54	45.47	3634.64
45.49	12.2724	45.49	1514.17		45.49	40.5791	45.49	1841.63	45.49	3637.61
45.51	11.5731	45.51	1513.06		45.51	41.5688	45.51	1844.54	45.51	3637.61
45.53	10.5741	45.53	1511.61		45.53	42.5585	45.53	1843.55	45.53	3638.6
45.55	10.5741	45.55	1512.12		45.55	44.538	45.55	1843.83	45.55	3636.62
45.56	9.77491	45.56	1513.4		45.56	46.5175	45.56	1843.32	45.56	3633.65
45.58	9.97471	45.58	1511.95		45.58	46.5175	45.58	1842.44	45.58	3632.66
45.6	10.674	45.6	1510.84		45.6	45.5277	45.6	1843.03	45.6	3630.68
45.62	11.0736	45.62	1509.18		45.62	43.5483	45.62	1840.13	45.62	3629.69
45.64	11.4732	45.64	1509.54		45.64	40.5791	45.64	1842.28	45.64	3630.68
45.66	11.5731	45.66	1509.36		45.66	37.6099	45.66	1841.23	45.66	3628.7
45.68	11.4732	45.68	1509		45.68	34.6407	45.68	1838.6	45.68	3628.7
45.7	11.4732	45.7	1508.64		45.7	32.6612	45.7	1847.51	45.7	3626.72
45.72	10.7739	45.72	1509.36		45.72	30.6817	45.72	1842.56	45.72	3624.74
45.74	10.9737	45.74	1509.18		45.74	29.692	45.74	1841.57	45.74	3626.72
45.76	10.9737	45.76	1509.18		45.76	29.692	45.76	1840.58	45.76	3627.71
45.78	10.5741	45.78	1508.64		45.78	29.692	45.78	1838.6	45.78	3630.68
45.8	10.674	45.8	1507.92		45.8	30.6817	45.8	1836.62	45.8	3629.69
45.82	10.674	45.82	1509		45.82	30.6817	45.82	1831.67	45.82	3627.71
45.84	10.0746	45.84	1508.82		45.84	31.6715	45.84	1832.66	45.84	3627.71
45.86	9.675	45.86	1509.18		45.86	33.6509	45.86	1831.67	45.86	3624.74
45.88	8.8758	45.88	1509.36		45.88	35.6304	45.88	1831.67	45.88	3627.71
45.9	8.2764	45.9	1510.08		45.9	37.6099	45.9	1834.64	45.9	3628.7
45.92	8.2764	45.92	1510.98		45.92	39.5893	45.92	1836.62	45.92	3630.68
45.94	8.676	45.94	1511.7		45.94	40.5791	45.94	1838.6	45.94	3629.69
45.96	9.2754	45.96	1512.42		45.96	41.5688	45.96	1840.58	45.96	3630.68
45.98	10.0746	45.98	1512.24		45.98	42.5585	45.98	1842.56	45.98	3631.67
46	10.1745	46	1512.78		46	42.5585	46	1846.52	46	3632.66
46.02	10.3743	46.02	1513.68		46.02	40.5791	46.02	1846.52	46.02	3631.67
46.04	9.87481	46.04	1514.04		46.04	37.6099	46.04	1843.55	46.04	3632.66
46.06	9.2754	46.06	1513.5		46.06	33.6509	46.06	1842.56	46.06	3634.64
46.08	9.0756	46.08	1513.32		46.08	30.6817	46.08	1843.55	46.08	3632.66
46.1	9.3753	46.1	1512.96		46.1	31.6715	46.1	1842.56	46.1	3632.66
46.12	10.0746	46.12	1512.6		46.12	34.6407	46.12	1843.55	46.12	3630.68
46.14	10.5741	46.14	1511.7		46.14	37.6099	46.14	1843.55	46.14	3628.7
46.16	10.674	46.16	1510.8		46.16	39.5893	46.16	1845.53	46.16	3628.7
46.18	9.77491	46.18	1510.8		46.18	39.5893	46.18	1844.54	46.18	3629.69
46.2	9.0756	46.2	1510.8		46.2	38.5996	46.2	1842.56	46.2	3631.67
46.22	9.675	46.22	1510.8		46.22	38.5996	46.22	1842.56	46.22	3628.7
46.24	10.4742	46.24	1512.42		46.24	38.5996	46.24	1840.58	46.24	3630.68
46.25	11.4732	46.25	1512.96		46.25	40.5791	46.25	1839.59	46.25	3630.68
46.27	12.1725	46.27	1512.96		46.27	41.5688	46.27	1840.58	46.27	3635.63
46.29	11.1735	46.29	1512.96		46.29	40.5791	46.29	1839.59	46.29	3636.62
46.31	10.4742	46.31	1513.14		46.31	39.5893	46.31	1839.59	46.31	3638.6
46.33	9.1755	46.33	1512.96		46.33	37.6099	46.33	1836.62	46.33	3638.6
46.35	8.1765	46.35	1512.24		46.35	35.6304	46.35	1836.62	46.35	3639.59
46.37	8.2764	46.37	1512.42		46.37	34.6407	46.37	1836.62	46.37	3638.6
46.39	8.5761	46.39	1511.52		46.39	33.6509	46.39	1837.61	46.39	3635.63
46.41	9.0756	46.41	1511.34		46.41	32.6612	46.41	1837.61	46.41	3634.64
46.43	10.4742	46.43	1509.54		46.43	31.6715	46.43	1840.58	46.43	3628.7
46.45	10.5741	46.45	1508.1		46.45	31.6715	46.45	1842.56	46.45	3627.71
46.47	11.2734	46.47	1507.38		46.47	31.6715	46.47	1844.54	46.47	3626.72
46.49	12.0726	46.49	1507.2		46.49	32.6612	46.49	1845.53	46.49	3626.72
46.51	12.2724	46.51	1507.02		46.51	32.6612	46.51	1844.54	46.51	3622.76
46.53	11.8728	46.53	1508.28		46.53	29.692	46.53	1843.55	46.53	3623.75
46.55	10.3743	46.55	1509.54		46.55	26.7228	46.55	1844.54	46.55	3626.72
46.57	9.5751	46.57	1509.36		46.57	25.7331	46.57	1844.54	46.57	3627.71
46.59	9.4752	46.59	1509		46.59	27.7125	46.59	1845.53	46.59	3628.7
46.61	10.1745	46.61	1509.9		46.61	32.6612	46.61	1845.53	46.61	3628.7
46.63	10.1745	46.63	1510.44		46.63	38.5996	46.63	1844.54	46.63	3629.69
46.65	11.3733	46.65	1510.62		46.65	41.5688	46.65	1843.55	46.65	3632.66
46.67	12.1725	46.67	1511.16		46.67	42.5585	46.67	1843.55	46.67	3633.65
46.69	11.5731	46.69	1511.16		46.69	40.5791	46.69	1841.57	46.69	3633.65
46.71	10.8738	46.71	1510.8		46.71	37.6099	46.71	1839.59	46.71	3633.65
46.73	10.0746	46.73	1511.7		46.73	35.6304	46.73	1838.6	46.73	3633.65
46.75	9.5751	46.75	1511.16		46.75	36.6201	46.75	1839.59	46.75	3634.64
46.77	9.675	46.77	1511.16		46.77	37.6099	46.77	1840.58	46.77	3637.61
46.79	9.97471	46.79	1510.98		46.79	38.5996	46.79	1839.59	46.79	3638.6
46.81	10.8738	46.81	1510.98		46.81	36.6201	46.81	1839.59	46.81	3636.62
46.83	11.4732	46.83	1511.52		46.83	34.6407	46.83	1838.6	46.83	3636.62
46.85	11.1735	46.85	1511.88		46.85	32.6612	46.85	1838.6	46.85	3637.61
46.87	11.5731	46.87	1512.42		46.87	32.6612	46.87	1837.61	46.87	3638.6
46.89	10.8738	46.89	1511.52		46.89	34.6407	46.89	1837.61	46.89	3637.61
46.91	9.5751	46.91	1510.98		46.91	38.5996	46.91	1837.61	46.91	3634.64
46.93	9.2754	46.93	1510.98		46.93	41.5688	46.93	1836.62	46.93	3633.65
46.94	10.1745	46.94	1509.9		46.94	42.5585	46.94	1834.64	46.94	3637.61
46.96	9.5751	46.96	1509.18		46.96	42.5585	46.96	1834.64	46.96	3639.59
46.98	10.7739	46.98	1509.18		46.98	42.5585	46.98	1833.65	46.98	3640.58
47	10.674	47	1508.46		47	42.5585	47	1835.63	47	3639.59
47.02	10.7739	47.02	1508.64		47.02	42.5585	47.02	1835.63	47.02	3641.57
47.04	10.0746	47.04	1508.28		47.04	43.5483	47.04	1836.62	47.04	3641.57
47.06	8.9757	47.06	1507.56		47.06	44.538	47.06	1836.62	47.06	3646.52
47.08	9.1755	47.08	1508.46		47.08	44.538	47.08	1837.61	47.08	3643.55
47.1	9.3753	47.1	1508.1		47.1	43.5483	47.1	1838.6	47.1	3639.59
47.12	8.7759	47.12	1508.46		47.12	41.5688	47.12	1839.59	47.12	3638.6
47.14	9.77491	47.14	1509.36		47.14	37.6099	47.14	1838.6	47.14	3641.57
47.16	9.0756	47.16	1510.62		47.16	33.6509	47.16	1838.6	47.16	3641.57
47.18	9.2754	47.18	1510.8		47.18	29.692	47.18	1839.59	47.18	3641.57
47.2	9.2754	47.2	1510.8		47.2	26.7228	47.2	1839.59	47.2	3639.59
47.22	8.7759	47.22	1510.98		47.22	26.7228	47.22	1839.59	47.22	3637.61
47.24	8.5761	47.24	1510.98		47.24	28.7023	47.24	1840.58	47.24	3641.57
47.26	9.0756	47.26	1510.44		47.26	32.6612	47.26	1842.56	47.26	3645.53
47.28	9.5751	47.28	1510.08		47.28	37.6099	47.28	1845.18	47.28	3645.53
47.3	9.4752	47.3	1510.8		47.3	43.5483	47.3	1843.97	47.3	3644.54
47.32	9.5751	47.32	1509.36		47.32	46.0479	47.32	1841.63	47.32	3642.56
47.34	9.77491	47.34	1508.64		47.34	43.7935	47.34	1846.22	47.34	3641.57
47.36	9.4752	47.36	1507.56		47.36	43.7398	47.36	1843.43	47.36	3640.58
47.38	8.676	47.38	1507.92		47.38	44.1961	47.38	1843.78	47.38	3642.56
47.4	9.3753	47.4	1508.46		47.4	44.3571	47.4	1845.12	47.4	3639.59
47.42	10.9737	47.42	1508.28		47.42	41.5122	47.42	1839.59	47.42	3639.59
47.44	11.0736	47.44	1509.18		47.44	38.5996	47.44	1846.12	47.44	3644.54
47.46	11.1735	47.46	1510.08		47.46	36.6201	47.46	1845.53	47.46	3646.52
47.48	11.3733	47.48	1510.98		47.48	38.5996	47.48	1843.55	47.48	3645.53
47.5	10.2744	47.5	1511.7		47.5	42.5585	47.5	1842.56	47.5	3642.56
47.52	9.97471	47.52	1511.52		47.52	41.8611	47.52	1840.58	47.52	3640.58
47.54	9.0756	47.54	1513.68		47.54	43.2836	47.54	1841.57	47.54	3640.58
47.56	10.3743	47.56	1514.86		47.56	42.6394	47.56	1840.58	47.56	3641.57
47.58	11.9727	47.58	1512.21		47.58	43.5788	47.58	1839.59	47.58	3642.56
47.6	12.8718	47.6	1513.75		47.6	42.2369	47.6	1839.59	47.6	3641.57
47.62	10.6927	47.62	1513.4		47.62	41.1902	47.62	1838.6	47.62	3639.59
47.63	11.5131	47.63	1514.69		47.63	39.1773	47.63	1837.61	47.63	3636.62
47.65	12.4977	47.65	1515.88		47.65	38.5996	47.65	1832.66	47.65	3634.64
47.67	10.9115	47.67	1515.88		47.67	31.6715	47.67	1830.68	47.67	3633.65
47.69	13.3728	47.69	1518.19		47.69	26.7228	47.69	1831.67	47.69	3636.62
47.71	14.5214	47.71	1518.78		47.71	24.7433	47.71	1831.67	47.71	3636.62
47.73	9.32532	47.73	1519.55		47.73	23.7536	47.73	1829.69	47.73	3639.59
47.75	11.9507	47.75	1517.33		47.75	23.7536	47.75	1826.72	47.75	3643.55
47.77	11.6772	47.77	1516.74		47.77	26.7228	47.77	1827.71	47.77	3647.51
47.79	11.0736	47.79	1512.04		47.79	31.6715	47.79	1827.71	47.79	3648.5
47.81	10.1745	47.81	1513.68		47.81	35.6304	47.81	1829.69	47.81	3644.54
47.83	9.1755	47.83	1509.18		47.83	39.5893	47.83	1832.66	47.83	3641.57
47.85	9.3753	47.85	1509		47.85	40.5791	47.85	1834.64	47.85	3641.57
47.87	9.1755	47.87	1510.44		47.87	40.5791	47.87	1836.62	47.87	3638.6
47.89	9.77491	47.89	1510.08		47.89	38.5996	47.89	1837.61	47.89	3635.63
47.91	10.2744	47.91	1510.08		47.91	35.6304	47.91	1840.58	47.91	3631.67
47.93	10.5741	47.93	1509		47.93	32.6612	47.93	1842.56	47.93	3630.68
47.95	10.1745	47.95	1509.18		47.95	29.692	47.95	1842.56	47.95	3628.7
47.97	10.1745	47.97	1509.54		47.97	27.7125	47.97	1841.57	47.97	3627.71
47.99	10.1745	47.99	1508.82		47.99	26.7228	47.99	1843.55	47.99	3627.71
48.01	10.5741	48.01	1508.64		48.01	27.7125	48.01	1845.53	48.01	3628.7
48.03	9.97471	48.03	1509.54		48.03	28.7023	48.03	1845.53	48.03	3626.72
48.05	9.87481	48.05	1509		48.05	29.692	48.05	1843.55	48.05	3628.7
48.07	10.0746	48.07	1509		48.07	30.6817	48.07	1840.58	48.07	3630.68
48.09	10.5741	48.09	1509.18		48.09	31.6715	48.09	1839.59	48.09	3633.65
48.11	10.1745	48.11	1509.54		48.11	32.6612	48.11	1840.58	48.11	3634.64
48.13	10.3743	48.13	1509.9		48.13	35.6304	48.13	1841.57	48.13	3628.7
48.15	9.4752	48.15	1510.08		48.15	39.5893	48.15	1839.59	48.15	3628.7
48.17	9.4752	48.17	1509.36		48.17	35.5273	48.17	1837.61	48.17	3628.7
48.19	8.676	48.19	1508.82		48.19	36.735	48.19	1837.61	48.19	3626.72
48.21	8.3763	48.21	1508.1		48.21	34.239	48.21	1838.6	48.21	3627.71
48.23	8.4762	48.23	1509		48.23	33.246	48.23	1836.62	48.23	3629.69
48.25	9.0756	48.25	1509.36		48.25	32.0383	48.25	1834.64	48.25	3633.65
48.27	9.0756	48.27	1510.8		48.27	34.6953	48.27	1833.65	48.27	3632.66
48.29	8.676	48.29	1510.08		48.29	31.8504	48.29	1834.64	48.29	3631.67
48.31	9.3753	48.31	1510.8		48.31	30.6817	48.31	1834.64	48.31	3632.66
48.32	10.674	48.32	1511.16		48.32	26.7228	48.32	1832.66	48.32	3629.69
48.34	10.9737	48.34	1512.06		48.34	25.7331	48.34	1833.65	48.34	3626.72
48.36	11.4732	48.36	1512.06		48.36	25.7331	48.36	1832.66	48.36	3624.74
48.38	11.1735	48.38	1512.24		48.38	27.7125	48.38	1833.65	48.38	3622.76
48.4	10.7739	48.4	1512.42		48.4	30.6817	48.4	1837.61	48.4	3623.75
48.42	10.8738	48.42	1512.6		48.42	34.6407	48.42	1839.59	48.42	3620.78
48.44	9.97471	48.44	1512.06		48.44	38.5996	48.44	1840.58	48.44	3619.79
48.46	10.2744	48.46	1510.98		48.46	40.5791	48.46	1841.57	48.46	3619.79
48.48	10.3743	48.48	1509.9		48.48	40.5791	48.48	1842.56	48.48	3621.77
48.5	10.2744	48.5	1509.36		48.5	37.6099	48.5	1843.55	48.5	3620.78
48.52	9.675	48.52	1508.82		48.52	32.6612	48.52	1844.54	48.52	3621.77
48.54	9.675	48.54	1509		48.54	27.7125	48.54	1840.58	48.54	3619.79
48.56	10.2744	48.56	1508.64		48.56	23.7536	48.56	1841.57	48.56	3624.38
48.58	11.0736	48.58	1509.54		48.58	23.7536	48.58	1840.58	48.58	3623.46
48.6	10.7739	48.6	1509.36		48.6	25.7331	48.6	1839.59	48.6	3622.77
48.62	11.5731	48.62	1509.72		48.62	28.7023	48.62	1837.61	48.62	3623.41
48.64	12.0726	48.64	1509.72		48.64	32.6612	48.64	1833.65	48.64	3622.63
48.66	11.4732	48.66	1510.62		48.66	36.6201	48.66	1831.67	48.66	3627.46
48.68	10.4742	48.68	1510.62		48.68	40.5791	48.68	1832.66	48.68	3622.76
48.7	10.5741	48.7	1510.98		48.7	43.5483	48.7	1832.66	48.7	3626.72
48.72	10.1745	48.72	1510.98		48.72	43.5483	48.72	1832.66	48.72	3629.69
48.74	9.77491	48.74	1510.98		48.74	41.5688	48.74	1831.67	48.74	3630.68
48.76	9.675	48.76	1510.44		48.76	37.6099	48.76	1830.68	48.76	3632.66
48.78	10.4742	48.78	1510.08		48.78	33.6509	48.78	1834.64	48.78	3633.65
48.8	10.674	48.8	1509.72		48.8	31.6715	48.8	1838.6	48.8	3637.61
48.82	11.1735	48.82	1508.82		48.82	30.6817	48.82	1836.62	48.82	3634.64
48.84	11.9727	48.84	1507.92		48.84	29.692	48.84	1838.6	48.84	3634.64
48.86	11.673	48.86	1507.56		48.86	29.692	48.86	1837.61	48.86	3632.66
48.88	10.674	48.88	1507.74		48.88	28.7023	48.88	1837.61	48.88	3631.67
48.9	9.97471	48.9	1507.92		48.9	28.7023	48.9	1835.63	48.9	3629.69
48.92	9.5751	48.92	1508.28		48.92	28.7023	48.92	1833.65	48.92	3627.71
48.94	9.675	48.94	1508.82		48.94	29.692	48.94	1835.63	48.94	3627.71
48.96	9.5751	48.96	1510.26		48.96	31.6715	48.96	1834.64	48.96	3626.72
48.98	11.1735	48.98	1511.34		48.98	32.6612	48.98	1837.61	48.98	3626.09
49	12.672	49	1512.06		49	34.6407	49	1839.59	49	3626.15
49.01	12.9717	49.01	1512.42		49.01	36.6201	49.01	1837.61	49.01	3627.01
49.03	13.4712	49.03	1512.24		49.03	38.5996	49.03	1837.61	49.03	3625.32
49.05	13.2714	49.05	1512.96		49.05	41.5688	49.05	1837.61	49.05	3625.37
49.07	13.2714	49.07	1512.6		49.07	43.5483	49.07	1837.61	49.07	3628.86
49.09	11.9727	49.09	1512.42		49.09	45.5277	49.09	1841.57	49.09	3622.76
49.11	11.673	49.11	1512.42		49.11	46.5175	49.11	1840.58	49.11	3622.76
49.13	11.7729	49.13	1512.24		49.13	46.5175	49.13	1834.64	49.13	3622.87
49.15	11.3733	49.15	1512.42		49.15	44.538	49.15	1835.63	49.15	3624.74
49.17	11.3733	49.17	1512.42		49.17	40.5791	49.17	1834.64	49.17	3625.73
49.19	11.7729	49.19	1512.06		49.19	35.6304	49.19	1831.67	49.19	3624.74
49.21	12.1725	49.21	1511.52		49.21	31.6715	49.21	1831.67	49.21	3626.72
49.23	12.3723	49.23	1512.06		49.23	28.7023	49.23	1831.67	49.23	3626.72
49.25	11.7729	49.25	1512.24		49.25	27.7125	49.25	1834.64	49.25	3628.7
49.27	12.4722	49.27	1512.06		49.27	26.7228	49.27	1832.66	49.27	3627.71
49.29	12.2724	49.29	1511.34		49.29	27.7125	49.29	1833.65	49.29	3628.7
49.31	12.1725	49.31	1510.44		49.31	28.7023	49.31	1828.7	49.31	3626.72
49.33	11.5731	49.33	1510.08		49.33	30.6817	49.33	1828.7	49.33	3627.71
49.35	10.2744	49.35	1510.08		49.35	32.6612	49.35	1830.68	49.35	3629.69
49.37	9.675	49.37	1510.26		49.37	34.6407	49.37	1831.67	49.37	3629.69
[truncated: 32 more rows]
[truncated: 3 more columns]

## Sheet: Figure S1
Fig. S1c				Fig. S1e
#	Band-Index			#	Band-Index
0	-21.015			0	-20.4314
0.01321	-21.015			0.02409	-20.4314
0.02642	-21.015			0.04818	-20.4313
0.03963	-21.015			0.07228	-20.4313
0.05284	-21.015			0.09637	-20.4313
0.06605	-21.015			0.12046	-20.4312
0.07926	-21.0151			0.14455	-20.4312
0.09246	-21.0151			0.16864	-20.4311
0.10567	-21.0151			0.19273	-20.431
0.11888	-21.015			0.21683	-20.431
0.13209	-21.015			0.24092	-20.4309
0.1453	-21.015			0.26501	-20.4309
0.15851	-21.015			0.2891	-20.4308
0.17172	-21.015			0.31319	-20.4308
0.18493	-21.015			0.33728	-20.4308
0.19814	-21.015			0.36138	-20.4307
0.21135	-21.0151			0.38547	-20.4307
0.22456	-21.015			0.40956	-20.4307
0.23777	-21.015			0.43365	-20.4307
0.25097	-21.015			0.45774	-20.4306
0.25097	-21.015			0.45774	-20.4306
0.27675	-21.0149			0.48922	-20.4307
0.30253	-21.0148			0.5207	-20.4307
0.32831	-21.0144			0.55218	-20.4307
0.35409	-21.0139			0.58365	-20.4307
0.37987	-21.0133			0.61513	-20.4307
0.40565	-21.0126			0.64661	-20.4307
0.43143	-21.0119			0.67809	-20.4307
0.45721	-21.011			0.70956	-20.4308
0.48299	-21.0102			0.74104	-20.4308
0.50876	-21.0094			0.77252	-20.4309
0.53454	-21.0085			0.804	-20.4309
0.56032	-21.0077			0.83548	-20.4309
0.5861	-21.0069			0.86695	-20.4309
0.61188	-21.0063			0.89843	-20.431
0.63766	-21.0057			0.92991	-20.431
0.66344	-21.0052			0.96139	-20.431
0.68922	-21.0048			0.99286	-20.431
0.715	-21.0046			1.02434	-20.431
0.74078	-21.0046			1.05582	-20.431
0.74078	-21.0046			1.05582	-20.431
0.75398	-21.0046			1.07717	-20.431
0.76719	-21.0045			1.09853	-20.431
0.7804	-21.0045			1.11988	-20.431
0.79361	-21.0046			1.14124	-20.431
0.80682	-21.0046			1.16259	-20.4311
0.82003	-21.0046			1.18394	-20.4311
0.83324	-21.0046			1.2053	-20.4311
0.84645	-21.0047			1.22665	-20.4311
0.85966	-21.0046			1.248	-20.4312
0.87287	-21.0046			1.26936	-20.4312
0.88608	-21.0047			1.29071	-20.4312
0.89929	-21.0047			1.31207	-20.4312
0.91249	-21.0047			1.33342	-20.4313
0.9257	-21.0047			1.35477	-20.4313
0.93891	-21.0047			1.37613	-20.4313
0.95212	-21.0046			1.39748	-20.4313
0.96533	-21.0046			1.41884	-20.4313
0.97854	-21.0046			1.44019	-20.4314
0.99175	-21.0046			1.46154	-20.4314
0.99175	-21.0046			1.46154	-20.4314
1.01753	-21.0047			1.48293	-20.4313
1.04331	-21.0049			1.50432	-20.4313
1.06909	-21.0053			1.52571	-20.4313
1.09487	-21.0058			1.54709	-20.4313
1.12065	-21.0064			1.56848	-20.4313
1.14642	-21.007			1.58987	-20.4312
1.1722	-21.0078			1.61125	-20.4312
1.19798	-21.0086			1.63264	-20.4312
1.22376	-21.0095			1.65403	-20.4311
1.24954	-21.0103			1.67542	-20.4311
1.27532	-21.0112			1.6968	-20.431
1.3011	-21.0119			1.71819	-20.431
1.32688	-21.0127			1.73958	-20.431
1.35266	-21.0134			1.76096	-20.431
1.37844	-21.0139			1.78235	-20.431
1.40421	-21.0144			1.80374	-20.431
1.42999	-21.0147			1.82513	-20.431
1.45577	-21.0149			1.84651	-20.431
1.48155	-21.015			1.8679	-20.431
1.48155	-21.015			1.8679	-20.431
1.5182	-21.0149			1.90079	-20.431
1.55485	-21.0147			1.93369	-20.4309
1.5915	-21.0144			1.96658	-20.4309
1.62814	-21.0138			1.99947	-20.4309
1.66479	-21.0133			2.03237	-20.4309
1.70144	-21.0126			2.06526	-20.4309
1.73809	-21.0118			2.09815	-20.4308
1.77474	-21.011			2.13105	-20.4308
1.81138	-21.0101			2.16394	-20.4307
1.84803	-21.0092			2.19683	-20.4307
1.88468	-21.0083			2.22972	-20.4307
1.92133	-21.0075			2.26262	-20.4307
1.95798	-21.0067			2.29551	-20.4306
1.99462	-21.0059			2.3284	-20.4306
2.03127	-21.0053			2.3613	-20.4306
2.06792	-21.0048			2.39419	-20.4306
2.10457	-21.0045			2.42708	-20.4306
2.14122	-21.0043			2.45998	-20.4306
2.17786	-21.0042			2.49287	-20.4306
2.17786	-21.0042			2.49287	-20.4306
2.19107	-21.0042			2.52386	-20.4306
2.20428	-21.0042			2.55485	-20.4306
2.21749	-21.0042			2.58584	-20.4306
2.2307	-21.0042			2.61683	-20.4306
2.24391	-21.0042			2.64782	-20.4306
2.25712	-21.0042			2.6788	-20.4306
2.27033	-21.0042			2.70979	-20.4307
2.28354	-21.0042			2.74078	-20.4307
2.29675	-21.0042			2.77177	-20.4308
2.30996	-21.0042			2.80276	-20.4309
2.32317	-21.0043			2.83375	-20.4309
2.33637	-21.0042			2.86474	-20.431
2.34958	-21.0042			2.89573	-20.4311
2.36279	-21.004			2.92672	-20.4311
2.376	-21.004			2.95771	-20.4312
2.38921	-21.0041			2.9887	-20.4313
2.40242	-21.0041			3.01969	-20.4313
2.41563	-21.0041			3.05068	-20.4314
2.42884	-21.0041			3.08167	-20.4314
2.42884	-21.0041			3.08167	-20.4314
2.46549	-21.0042			3.10324	-20.4313
2.50213	-21.0044			3.12481	-20.4313
2.53878	-21.0048			3.14639	-20.4313
2.57543	-21.0053			3.16796	-20.4313
2.61208	-21.0058			3.18954	-20.4312
2.64873	-21.0065			3.21111	-20.4312
2.68537	-21.0073			3.23269	-20.4311
2.72202	-21.0082			3.25426	-20.4311
2.75867	-21.0091			3.27584	-20.4311
2.79532	-21.0099			3.29741	-20.431
2.83197	-21.0108			3.31899	-20.431
2.86862	-21.0117			3.34056	-20.4309
2.90526	-21.0125			3.36214	-20.4309
2.94191	-21.0132			3.38371	-20.4309
2.97856	-21.0138			3.40529	-20.4308
3.01521	-21.0143			3.42686	-20.4308
3.05186	-21.0147			3.44844	-20.4308
3.0885	-21.0149			3.47001	-20.4307
3.12515	-21.015			3.49159	-20.4307
3.12515	-21.015			3.49159	-20.4307
3.1512	-21.015			3.52306	-20.4307
3.17725	-21.015			3.55454	-20.4307
3.2033	-21.015			3.58602	-20.4307
3.22935	-21.0149			3.6175	-20.4307
3.25539	-21.0149			3.64897	-20.4307
3.28144	-21.0148			3.68045	-20.4307
3.30749	-21.0147			3.71193	-20.4307
3.33354	-21.0147			3.74341	-20.4307
3.35959	-21.0146			3.77488	-20.4307
3.38564	-21.0145			3.80636	-20.4307
3.41168	-21.0145			3.83784	-20.4307
3.43773	-21.0144			3.86932	-20.4307
3.46378	-21.0143			3.9008	-20.4306
3.48983	-21.0143			3.93227	-20.4306
3.51588	-21.0143			3.96375	-20.4306
3.54193	-21.0142			3.99523	-20.4306
3.56797	-21.0142			4.02671	-20.4306
3.59402	-21.0142			4.05818	-20.4306
3.62007	-21.0142			4.08966	-20.4306
3.62007	-21.0142			4.08966	-20.4306
3.63328	-21.0142			4.11977	-20.4306
3.64649	-21.0142			4.14989	-20.4306
3.6597	-21.0142			4.18	-20.4306
3.67291	-21.0142			4.21011	-20.4306
3.68612	-21.0143			4.24022	-20.4307
3.69933	-21.0143			4.27033	-20.4307
3.71254	-21.0143			4.30044	-20.4307
3.72575	-21.0143			4.33056	-20.4308
3.73895	-21.0144			4.36067	-20.4308
3.75216	-21.0144			4.39078	-20.4309
3.76537	-21.0144			4.42089	-20.431
3.77858	-21.0145			4.451	-20.431
3.79179	-21.0145			4.48112	-20.4311
3.805	-21.0145			4.51123	-20.4312
3.81821	-21.0145			4.54134	-20.4312
3.83142	-21.0145			4.57145	-20.4313
3.84463	-21.0145			4.60156	-20.4313
3.85784	-21.0145			4.63167	-20.4314
3.87105	-21.0145			4.66179	-20.4314
3.87105	-21.0145			4.66179	-20.4314
3.89709	-21.0145			4.69326	-20.4313
3.92314	-21.0145			4.72474	-20.4313
3.94919	-21.0145			4.75622	-20.4313
3.97524	-21.0146			4.7877	-20.4313
4.00129	-21.0146			4.81917	-20.4312
4.02734	-21.0147			4.85065	-20.4311
4.05338	-21.0147			4.88213	-20.4311
4.07943	-21.0147			4.91361	-20.431
4.10548	-21.0148			4.94509	-20.431
4.13153	-21.0148			4.97656	-20.4309
4.15758	-21.0149			5.00804	-20.4308
4.18363	-21.0149			5.03952	-20.4308
4.20968	-21.0149			5.071	-20.4307
4.23572	-21.0149			5.10247	-20.4307
4.26177	-21.015			5.13395	-20.4307
4.28782	-21.015			5.16543	-20.4307
4.31387	-21.0149			5.19691	-20.4307
4.33992	-21.015			5.22839	-20.4307
4.36597	-21.015			5.25986	-20.4307
#	Band-Index			#	Band-Index
4.36597	-21.015			5.25986	-20.4305
4.33992	-21.0149			5.22839	-20.4305
4.31387	-21.0149			5.19691	-20.4305
4.28782	-21.0149			5.16543	-20.4305
4.26177	-21.0149			5.13395	-20.4305
4.23572	-21.0149			5.10247	-20.4305
4.20968	-21.0149			5.071	-20.4306
4.18363	-21.0149			5.03952	-20.4306
4.15758	-21.0148			5.00804	-20.4307
4.13153	-21.0148			4.97656	-20.4307
4.10548	-21.0147			4.94509	-20.4308
4.07943	-21.0147			4.91361	-20.4308
4.05338	-21.0147			4.88213	-20.4309
4.02734	-21.0147			4.85065	-20.431
4.00129	-21.0146			4.81917	-20.431
3.97524	-21.0146			4.7877	-20.4311
3.94919	-21.0145			4.75622	-20.4311
3.92314	-21.0145			4.72474	-20.4312
3.89709	-21.0145			4.69326	-20.4312
3.87105	-21.0145			4.66179	-20.4312
3.87105	-21.0145			4.66179	-20.4312
3.85784	-21.0145			4.63167	-20.4312
3.84463	-21.0145			4.60156	-20.4312
3.83142	-21.0145			4.57145	-20.4311
3.81821	-21.0145			4.54134	-20.4311
3.805	-21.0145			4.51123	-20.431
3.79179	-21.0144			4.48112	-20.4309
3.77858	-21.0144			4.451	-20.4309
3.76537	-21.0144			4.42089	-20.4308
3.75216	-21.0144			4.39078	-20.4307
3.73895	-21.0144			4.36067	-20.4307
3.72575	-21.0143			4.33056	-20.4306
3.71254	-21.0143			4.30044	-20.4306
3.69933	-21.0143			4.27033	-20.4305
3.68612	-21.0143			4.24022	-20.4305
3.67291	-21.0142			4.21011	-20.4305
3.6597	-21.0142			4.18	-20.4305
3.64649	-21.0142			4.14989	-20.4305
3.63328	-21.0142			4.11977	-20.4305
3.62007	-21.0142			4.08966	-20.4305
3.62007	-21.0142			4.08966	-20.4305
3.59402	-21.0142			4.05818	-20.4305
3.56797	-21.0142			4.02671	-20.4305
3.54193	-21.0142			3.99523	-20.4305
3.51588	-21.0142			3.96375	-20.4305
3.48983	-21.0143			3.93227	-20.4305
3.46378	-21.0143			3.9008	-20.4305
3.43773	-21.0144			3.86932	-20.4305
3.41168	-21.0145			3.83784	-20.4305
3.38564	-21.0145			3.80636	-20.4305
3.35959	-21.0146			3.77488	-20.4306
3.33354	-21.0146			3.74341	-20.4305
3.30749	-21.0147			3.71193	-20.4305
3.28144	-21.0148			3.68045	-20.4306
3.25539	-21.0149			3.64897	-20.4306
3.22935	-21.0149			3.6175	-20.4306
3.2033	-21.0149			3.58602	-20.4306
3.17725	-21.015			3.55454	-20.4306
3.1512	-21.015			3.52306	-20.4306
3.12515	-21.015			3.49159	-20.4306
3.12515	-21.015			3.49159	-20.4306
3.0885	-21.0149			3.47001	-20.4306
3.05186	-21.0147			3.44844	-20.4306
3.01521	-21.0143			3.42686	-20.4306
2.97856	-21.0138			3.40529	-20.4307
2.94191	-21.0132			3.38371	-20.4307
2.90526	-21.0125			3.36214	-20.4307
2.86862	-21.0116			3.34056	-20.4307
2.83197	-21.0108			3.31899	-20.4308
2.79532	-21.0099			3.29741	-20.4309
2.75867	-21.009			3.27584	-20.4309
2.72202	-21.0081			3.25426	-20.4309
2.68537	-21.0073			3.23269	-20.431
2.64873	-21.0065			3.21111	-20.431
2.61208	-21.0058			3.18954	-20.4311
2.57543	-21.0052			3.16796	-20.4311
2.53878	-21.0047			3.14639	-20.4311
2.50213	-21.0043			3.12481	-20.4312
2.46549	-21.0041			3.10324	-20.4312
2.42884	-21.0041			3.08167	-20.4312
2.42884	-21.0041			3.08167	-20.4312
2.41563	-21.0041			3.05068	-20.4312
2.40242	-21.0041			3.01969	-20.4311
2.38921	-21.0041			2.9887	-20.4311
2.376	-21.004			2.95771	-20.431
2.36279	-21.004			2.92672	-20.431
2.34958	-21.0042			2.89573	-20.4309
2.33637	-21.0042			2.86474	-20.4308
2.32317	-21.0042			2.83375	-20.4308
2.30996	-21.0042			2.80276	-20.4307
2.29675	-21.0041			2.77177	-20.4306
2.28354	-21.0041			2.74078	-20.4305
2.27033	-21.0041			2.70979	-20.4305
2.25712	-21.0042			2.6788	-20.4305
2.24391	-21.0041			2.64782	-20.4305
2.2307	-21.0042			2.61683	-20.4304
2.21749	-21.0042			2.58584	-20.4304
2.20428	-21.0042			2.55485	-20.4304
2.19107	-21.0042			2.52386	-20.4304
2.17786	-21.0042			2.49287	-20.4304
2.17786	-21.0042			2.49287	-20.4304
2.14122	-21.0042			2.45998	-20.4304
2.10457	-21.0044			2.42708	-20.4304
2.06792	-21.0048			2.39419	-20.4304
2.03127	-21.0053			2.3613	-20.4304
1.99462	-21.0059			2.3284	-20.4305
1.95798	-21.0066			2.29551	-20.4305
1.92133	-21.0075			2.26262	-20.4305
1.88468	-21.0083			2.22972	-20.4305
1.84803	-21.0092			2.19683	-20.4305
1.81138	-21.0101			2.16394	-20.4306
1.77474	-21.011			2.13105	-20.4306
1.73809	-21.0118			2.09815	-20.4307
1.70144	-21.0126			2.06526	-20.4307
1.66479	-21.0132			2.03237	-20.4307
1.62814	-21.0138			1.99947	-20.4308
1.5915	-21.0143			1.96658	-20.4307
1.55485	-21.0147			1.93369	-20.4308
1.5182	-21.0149			1.90079	-20.4308
1.48155	-21.015			1.8679	-20.4308
1.48155	-21.015			1.8679	-20.4308
1.45577	-21.0149			1.84651	-20.4308
1.42999	-21.0147			1.82513	-20.4308
1.40421	-21.0144			1.80374	-20.4308
1.37844	-21.0139			1.78235	-20.4308
1.35266	-21.0134			1.76096	-20.4308
1.32688	-21.0126			1.73958	-20.4308
1.3011	-21.0119			1.71819	-20.4308
1.27532	-21.0112			1.6968	-20.4309
1.24954	-21.0103			1.67542	-20.4309
1.22376	-21.0094			1.65403	-20.4309
1.19798	-21.0086			1.63264	-20.431
1.1722	-21.0078			1.61125	-20.431
1.14642	-21.007			1.58987	-20.4311
1.12065	-21.0063			1.56848	-20.4311
1.09487	-21.0058			1.54709	-20.4311
1.06909	-21.0052			1.52571	-20.4311
1.04331	-21.0049			1.50432	-20.4311
1.01753	-21.0047			1.48293	-20.4312
0.99175	-21.0046			1.46154	-20.4312
0.99175	-21.0046			1.46154	-20.4312
0.97854	-21.0046			1.44019	-20.4312
0.96533	-21.0046			1.41884	-20.4312
0.95212	-21.0046			1.39748	-20.4311
0.93891	-21.0047			1.37613	-20.4311
0.9257	-21.0047			1.35477	-20.4311
0.91249	-21.0047			1.33342	-20.4311
0.89929	-21.0047			1.31207	-20.4311
0.88608	-21.0047			1.29071	-20.431
0.87287	-21.0046			1.26936	-20.431
0.85966	-21.0046			1.248	-20.431
0.84645	-21.0047			1.22665	-20.431
0.83324	-21.0046			1.2053	-20.431
0.82003	-21.0046			1.18394	-20.4309
0.80682	-21.0046			1.16259	-20.4309
0.79361	-21.0046			1.14124	-20.4309
0.7804	-21.0045			1.11988	-20.4308
0.76719	-21.0045			1.09853	-20.4308
0.75398	-21.0045			1.07717	-20.4308
0.74078	-21.0045			1.05582	-20.4308
0.74078	-21.0045			1.05582	-20.4308
0.715	-21.0046			1.02434	-20.4308
0.68922	-21.0048			0.99286	-20.4308
0.66344	-21.0052			0.96139	-20.4308
0.63766	-21.0056			0.92991	-20.4308
0.61188	-21.0062			0.89843	-20.4308
0.5861	-21.0069			0.86695	-20.4308
0.56032	-21.0077			0.83548	-20.4307
0.53454	-21.0085			0.804	-20.4307
0.50876	-21.0094			0.77252	-20.4307
0.48299	-21.0102			0.74104	-20.4307
0.45721	-21.011			0.70956	-20.4306
0.43143	-21.0119			0.67809	-20.4306
0.40565	-21.0126			0.64661	-20.4306
0.37987	-21.0133			0.61513	-20.4306
0.35409	-21.0139			0.58365	-20.4305
0.32831	-21.0144			0.55218	-20.4305
0.30253	-21.0147			0.5207	-20.4305
0.27675	-21.0149			0.48922	-20.4305
0.25097	-21.015			0.45774	-20.4305
0.25097	-21.015			0.45774	-20.4305
0.23777	-21.015			0.43365	-20.4305
0.22456	-21.015			0.40956	-20.4305
0.21135	-21.015			0.38547	-20.4305
0.19814	-21.015			0.36138	-20.4305
0.18493	-21.015			0.33728	-20.4306
0.17172	-21.015			0.31319	-20.4306
0.15851	-21.015			0.2891	-20.4307
0.1453	-21.015			0.26501	-20.4307
0.13209	-21.015			0.24092	-20.4308
0.11888	-21.015			0.21683	-20.4308
0.10567	-21.0151			0.19273	-20.4309
0.09246	-21.015			0.16864	-20.4309
0.07926	-21.0151			0.14455	-20.431
0.06605	-21.015			0.12046	-20.4311
0.05284	-21.015			0.09637	-20.4311
0.03963	-21.015			0.07228	-20.4312
0.02642	-21.0149			0.04818	-20.4312
0.01321	-21.015			0.02409	-20.4312
0	-21.015			0	-20.4312
#	Band-Index			#	Band-Index
0	-21.0148			0	-20.4024
0.01321	-21.0148			0.02409	-20.4024
0.02642	-21.0148			0.04818	-20.4024
0.03963	-21.0148			0.07228	-20.4024
0.05284	-21.0148			0.09637	-20.4024
0.06605	-21.0149			0.12046	-20.4024
0.07926	-21.0148			0.14455	-20.4024
0.09246	-21.0149			0.16864	-20.4024
0.10567	-21.0149			0.19273	-20.4024
0.11888	-21.0149			0.21683	-20.4024
0.13209	-21.0149			0.24092	-20.4024
0.1453	-21.0149			0.26501	-20.4024
0.15851	-21.0149			0.2891	-20.4024
0.17172	-21.0149			0.31319	-20.4024
0.18493	-21.0149			0.33728	-20.4025
0.19814	-21.0149			0.36138	-20.4025
0.21135	-21.0149			0.38547	-20.4025
0.22456	-21.015			0.40956	-20.4025
0.23777	-21.015			0.43365	-20.4025
0.25097	-21.015			0.45774	-20.4024
0.25097	-21.015			0.45774	-20.4024
0.27675	-21.0149			0.48922	-20.4025
0.30253	-21.0147			0.5207	-20.4025
0.32831	-21.0143			0.55218	-20.4025
0.35409	-21.0138			0.58365	-20.4024
0.37987	-21.0132			0.61513	-20.4025
0.40565	-21.0126			0.64661	-20.4024
0.43143	-21.0118			0.67809	-20.4024
0.45721	-21.011			0.70956	-20.4024
0.48299	-21.0101			0.74104	-20.4024
0.50876	-21.0093			0.77252	-20.4024
0.53454	-21.0085			0.804	-20.4024
0.56032	-21.0077			0.83548	-20.4024
0.5861	-21.0069			0.86695	-20.4024
0.61188	-21.0062			0.89843	-20.4024
0.63766	-21.0056			0.92991	-20.4025
0.66344	-21.0051			0.96139	-20.4025
0.68922	-21.0048			0.99286	-20.4025
0.715	-21.0046			1.02434	-20.4025
0.74078	-21.0045			1.05582	-20.4024
0.74078	-21.0045			1.05582	-20.4024
0.75398	-21.0045			1.07717	-20.4024
0.76719	-21.0045			1.09853	-20.4024
0.7804	-21.0045			1.11988	-20.4025
0.79361	-21.0045			1.14124	-20.4025
0.80682	-21.0045			1.16259	-20.4025
0.82003	-21.0045			1.18394	-20.4025
0.83324	-21.0045			1.2053	-20.4025
0.84645	-21.0045			1.22665	-20.4025
0.85966	-21.0045			1.248	-20.4025
0.87287	-21.0046			1.26936	-20.4024
0.88608	-21.0046			1.29071	-20.4024
0.89929	-21.0046			1.31207	-20.4024
0.91249	-21.0046			1.33342	-20.4024
0.9257	-21.0046			1.35477	-20.4024
0.93891	-21.0046			1.37613	-20.4024
0.95212	-21.0045			1.39748	-20.4024
0.96533	-21.0045			1.41884	-20.4024
0.97854	-21.0045			1.44019	-20.4024
0.99175	-21.0046			1.46154	-20.4024
0.99175	-21.0046			1.46154	-20.4024
1.01753	-21.0046			1.48293	-20.4024
1.04331	-21.0048			1.50432	-20.4024
1.06909	-21.0052			1.52571	-20.4024
1.09487	-21.0056			1.54709	-20.4024
1.12065	-21.0062			1.56848	-20.4024
1.14642	-21.0069			1.58987	-20.4024
1.1722	-21.0076			1.61125	-20.4023
1.19798	-21.0084			1.63264	-20.4024
1.22376	-21.0093			1.65403	-20.4023
1.24954	-21.0102			1.67542	-20.4023
1.27532	-21.011			1.6968	-20.4023
1.3011	-21.0117			1.71819	-20.4023
1.32688	-21.0125			1.73958	-20.4024
1.35266	-21.0132			1.76096	-20.4024
1.37844	-21.0137			1.78235	-20.4024
1.40421	-21.0142			1.80374	-20.4024
1.42999	-21.0145			1.82513	-20.4024
1.45577	-21.0147			1.84651	-20.4024
1.48155	-21.0148			1.8679	-20.4024
1.48155	-21.0148			1.8679	-20.4024
1.5182	-21.0147			1.90079	-20.4024
1.55485	-21.0145			1.93369	-20.4024
1.5915	-21.0141			1.96658	-20.4024
1.62814	-21.0137			1.99947	-20.4024
1.66479	-21.013			2.03237	-20.4025
1.70144	-21.0123			2.06526	-20.4025
1.73809	-21.0115			2.09815	-20.4024
1.77474	-21.0107			2.13105	-20.4024
1.81138	-21.0099			2.16394	-20.4024
1.84803	-21.0089			2.19683	-20.4024
1.88468	-21.0081			2.22972	-20.4024
1.92133	-21.0072			2.26262	-20.4024
1.95798	-21.0065			2.29551	-20.4024
1.99462	-21.0058			2.3284	-20.4024
2.03127	-21.0052			2.3613	-20.4024
2.06792	-21.0048			2.39419	-20.4024
2.10457	-21.0044			2.42708	-20.4024
2.14122	-21.0041			2.45998	-20.4024
2.17786	-21.004			2.49287	-20.4024
2.17786	-21.004			2.49287	-20.4024
2.19107	-21.004			2.52386	-20.4024
2.20428	-21.0041			2.55485	-20.4024
2.21749	-21.0041			2.58584	-20.4024
2.2307	-21.0041			2.61683	-20.4024
2.24391	-21.0041			2.64782	-20.4024
2.25712	-21.0041			2.6788	-20.4025
2.27033	-21.0041			2.70979	-20.4025
2.28354	-21.0041			2.74078	-20.4025
2.29675	-21.004			2.77177	-20.4026
2.30996	-21.004			2.80276	-20.4025
2.32317	-21.004			2.83375	-20.4025
2.33637	-21.004			2.86474	-20.4025
2.34958	-21.004			2.89573	-20.4025
2.36279	-21.004			2.92672	-20.4025
2.376	-21.004			2.95771	-20.4025
2.38921	-21.004			2.9887	-20.4025
2.40242	-21.004			3.01969	-20.4024
2.41563	-21.004			3.05068	-20.4024
2.42884	-21.0041			3.08167	-20.4024
2.42884	-21.0041			3.08167	-20.4024
2.46549	-21.0041			3.10324	-20.4024
2.50213	-21.0043			3.12481	-20.4024
2.53878	-21.0047			3.14639	-20.4024
2.57543	-21.0052			3.16796	-20.4024
2.61208	-21.0058			3.18954	-20.4024
2.64873	-21.0065			3.21111	-20.4024
2.68537	-21.0073			3.23269	-20.4024
2.72202	-21.0081			3.25426	-20.4024
2.75867	-21.009			3.27584	-20.4025
2.79532	-21.0099			3.29741	-20.4025
2.83197	-21.0108			3.31899	-20.4026
2.86862	-21.0116			3.34056	-20.4026
2.90526	-21.0124			3.36214	-20.4026
2.94191	-21.0132			3.38371	-20.4026
2.97856	-21.0138			3.40529	-20.4026
3.01521	-21.0143			3.42686	-20.4026
3.05186	-21.0146			3.44844	-20.4026
3.0885	-21.0149			3.47001	-20.4026
3.12515	-21.015			3.49159	-20.4026
3.12515	-21.015			3.49159	-20.4026
3.1512	-21.015			3.52306	-20.4026
3.17725	-21.0149			3.55454	-20.4026
3.2033	-21.0149			3.58602	-20.4026
3.22935	-21.0149			3.6175	-20.4026
3.25539	-21.0148			3.64897	-20.4025
3.28144	-21.0148			3.68045	-20.4025
3.30749	-21.0147			3.71193	-20.4025
3.33354	-21.0146			3.74341	-20.4025
3.35959	-21.0145			3.77488	-20.4025
3.38564	-21.0145			3.80636	-20.4024
3.41168	-21.0144			3.83784	-20.4024
3.43773	-21.0144			3.86932	-20.4024
3.46378	-21.0143			3.9008	-20.4023
3.48983	-21.0143			3.93227	-20.4024
3.51588	-21.0142			3.96375	-20.4024
3.54193	-21.0142			3.99523	-20.4023
3.56797	-21.0142			4.02671	-20.4023
3.59402	-21.0142			4.05818	-20.4024
3.62007	-21.0142			4.08966	-20.4024
3.62007	-21.0142			4.08966	-20.4024
3.63328	-21.0142			4.11977	-20.4024
3.64649	-21.0141			4.14989	-20.4023
3.6597	-21.0142			4.18	-20.4024
3.67291	-21.0142			4.21011	-20.4024
3.68612	-21.0142			4.24022	-20.4024
3.69933	-21.0141			4.27033	-20.4024
3.71254	-21.0142			4.30044	-20.4024
3.72575	-21.0141			4.33056	-20.4024
3.73895	-21.0141			4.36067	-20.4025
3.75216	-21.0141			4.39078	-20.4025
3.76537	-21.014			4.42089	-20.4025
3.77858	-21.014			4.451	-20.4025
3.79179	-21.014			4.48112	-20.4025
3.805	-21.014			4.51123	-20.4025
3.81821	-21.014			4.54134	-20.4025
3.83142	-21.014			4.57145	-20.4024
3.84463	-21.014			4.60156	-20.4024
3.85784	-21.014			4.63167	-20.4024
3.87105	-21.014			4.66179	-20.4024
3.87105	-21.014			4.66179	-20.4024
3.89709	-21.014			4.69326	-20.4024
3.92314	-21.014			4.72474	-20.4024
3.94919	-21.0141			4.75622	-20.4024
3.97524	-21.0141			4.7877	-20.4024
4.00129	-21.0142			4.81917	-20.4024
4.02734	-21.0143			4.85065	-20.4024
4.05338	-21.0144			4.88213	-20.4024
4.07943	-21.0144			4.91361	-20.4024
4.10548	-21.0144			4.94509	-20.4024
4.13153	-21.0145			4.97656	-20.4024
4.15758	-21.0146			5.00804	-20.4024
4.18363	-21.0146			5.03952	-20.4024
4.20968	-21.0147			5.071	-20.4024
4.23572	-21.0148			5.10247	-20.4024
4.26177	-21.0148			5.13395	-20.4025
4.28782	-21.0148			5.16543	-20.4025
4.31387	-21.0148			5.19691	-20.4024
4.33992	-21.0148			5.22839	-20.4024
4.36597	-21.0148			5.25986	-20.4024
#	Band-Index			#	Band-Index
4.36597	-21.0148			5.25986	-20.4023
4.33992	-21.0148			5.22839	-20.4023
4.31387	-21.0148			5.19691	-20.4023
4.28782	-21.0147			5.16543	-20.4023
4.26177	-21.0148			5.13395	-20.4023
4.23572	-21.0147			5.10247	-20.4023
4.20968	-21.0147			5.071	-20.4023
4.18363	-21.0146			5.03952	-20.4023
4.15758	-21.0145			5.00804	-20.4023
4.13153	-21.0145			4.97656	-20.4023
4.10548	-21.0144			4.94509	-20.4023
4.07943	-21.0144			4.91361	-20.4023
4.05338	-21.0143			4.88213	-20.4023
4.02734	-21.0143			4.85065	-20.4023
4.00129	-21.0142			4.81917	-20.4023
3.97524	-21.0141			4.7877	-20.4023
3.94919	-21.014			4.75622	-20.4023
3.92314	-21.014			4.72474	-20.4023
3.89709	-21.014			4.69326	-20.4023
3.87105	-21.014			4.66179	-20.4023
3.87105	-21.014			4.66179	-20.4023
3.85784	-21.014			4.63167	-20.4023
3.84463	-21.014			4.60156	-20.4023
3.83142	-21.014			4.57145	-20.4023
3.81821	-21.014			4.54134	-20.4023
3.805	-21.014			4.51123	-20.4023
3.79179	-21.014			4.48112	-20.4023
3.77858	-21.0139			4.451	-20.4024
3.76537	-21.014			4.42089	-20.4023
3.75216	-21.0141			4.39078	-20.4023
3.73895	-21.0141			4.36067	-20.4023
3.72575	-21.0141			4.33056	-20.4023
3.71254	-21.0142			4.30044	-20.4023
3.69933	-21.0141			4.27033	-20.4023
3.68612	-21.0141			4.24022	-20.4023
3.67291	-21.0141			4.21011	-20.4022
3.6597	-21.0141			4.18	-20.4022
3.64649	-21.0141			4.14989	-20.4022
3.63328	-21.0141			4.11977	-20.4022
3.62007	-21.0141			4.08966	-20.4022
3.62007	-21.0141			4.08966	-20.4022
3.59402	-21.0141			4.05818	-20.4022
3.56797	-21.0141			4.02671	-20.4022
3.54193	-21.0142			3.99523	-20.4022
3.51588	-21.0142			3.96375	-20.4022
3.48983	-21.0142			3.93227	-20.4022
3.46378	-21.0143			3.9008	-20.4022
3.43773	-21.0143			3.86932	-20.4022
3.41168	-21.0144			3.83784	-20.4022
3.38564	-21.0145			3.80636	-20.4023
3.35959	-21.0145			3.77488	-20.4023
3.33354	-21.0146			3.74341	-20.4023
3.30749	-21.0146			3.71193	-20.4023
3.28144	-21.0147			3.68045	-20.4024
3.25539	-21.0148			3.64897	-20.4024
3.22935	-21.0149			3.6175	-20.4024
3.2033	-21.0149			3.58602	-20.4025
3.17725	-21.0149			3.55454	-20.4024
3.1512	-21.015			3.52306	-20.4024
3.12515	-21.015			3.49159	-20.4025
3.12515	-21.015			3.49159	-20.4025
3.0885	-21.0149			3.47001	-20.4024
3.05186	-21.0146			3.44844	-20.4024
3.01521	-21.0143			3.42686	-20.4024
2.97856	-21.0138			3.40529	-20.4024
2.94191	-21.0131			3.38371	-20.4024
2.90526	-21.0124			3.36214	-20.4024
2.86862	-21.0116			3.34056	-20.4024
2.83197	-21.0108			3.31899	-20.4024
2.79532	-21.0099			3.29741	-20.4024
2.75867	-21.009			3.27584	-20.4023
2.72202	-21.0081			3.25426	-20.4023
2.68537	-21.0072			3.23269	-20.4023
2.64873	-21.0065			3.21111	-20.4023
2.61208	-21.0057			3.18954	-20.4023
2.57543	-21.0052			3.16796	-20.4023
2.53878	-21.0047			3.14639	-20.4023
2.50213	-21.0043			3.12481	-20.4023
2.46549	-21.0041			3.10324	-20.4023
2.42884	-21.004			3.08167	-20.4023
2.42884	-21.004			3.08167	-20.4023
2.41563	-21.004			3.05068	-20.4023
2.40242	-21.004			3.01969	-20.4023
2.38921	-21.004			2.9887	-20.4023
2.376	-21.004			2.95771	-20.4023
2.36279	-21.004			2.92672	-20.4023
2.34958	-21.0039			2.89573	-20.4024
2.33637	-21.004			2.86474	-20.4024
2.32317	-21.004			2.83375	-20.4024
2.30996	-21.004			2.80276	-20.4024
2.29675	-21.004			2.77177	-20.4024
2.28354	-21.004			2.74078	-20.4024
2.27033	-21.0041			2.70979	-20.4023
2.25712	-21.0041			2.6788	-20.4023
2.24391	-21.0041			2.64782	-20.4023
2.2307	-21.0041			2.61683	-20.4023
2.21749	-21.0041			2.58584	-20.4023
2.20428	-21.004			2.55485	-20.4023
2.19107	-21.004			2.52386	-20.4022
2.17786	-21.004			2.49287	-20.4022
2.17786	-21.004			2.49287	-20.4022
2.14122	-21.0041			2.45998	-20.4022
2.10457	-21.0044			2.42708	-20.4022
2.06792	-21.0048			2.39419	-20.4022
2.03127	-21.0052			2.3613	-20.4022
1.99462	-21.0058			2.3284	-20.4023
1.95798	-21.0065			2.29551	-20.4023
1.92133	-21.0072			2.26262	-20.4023
1.88468	-21.0081			2.22972	-20.4023
1.84803	-21.0089			2.19683	-20.4023
1.81138	-21.0098			2.16394	-20.4023
1.77474	-21.0107			2.13105	-20.4023
1.73809	-21.0115			2.09815	-20.4023
1.70144	-21.0123			2.06526	-20.4023
1.66479	-21.013			2.03237	-20.4023
1.62814	-21.0136			1.99947	-20.4023
1.5915	-21.0141			1.96658	-20.4023
1.55485	-21.0145			1.93369	-20.4023
1.5182	-21.0147			1.90079	-20.4023
1.48155	-21.0148			1.8679	-20.4023
1.48155	-21.0148			1.8679	-20.4023
1.45577	-21.0147			1.84651	-20.4023
1.42999	-21.0145			1.82513	-20.4023
1.40421	-21.0142			1.80374	-20.4023
1.37844	-21.0137			1.78235	-20.4023
1.35266	-21.0131			1.76096	-20.4022
1.32688	-21.0125			1.73958	-20.4022
1.3011	-21.0117			1.71819	-20.4022
1.27532	-21.011			1.6968	-20.4022
1.24954	-21.0101			1.67542	-20.4022
1.22376	-21.0093			1.65403	-20.4022
1.19798	-21.0084			1.63264	-20.4022
1.1722	-21.0076			1.61125	-20.4022
1.14642	-21.0069			1.58987	-20.4022
1.12065	-21.0062			1.56848	-20.4022
1.09487	-21.0056			1.54709	-20.4022
1.06909	-21.0052			1.52571	-20.4022
1.04331	-21.0048			1.50432	-20.4023
1.01753	-21.0046			1.48293	-20.4023
0.99175	-21.0046			1.46154	-20.4023
0.99175	-21.0046			1.46154	-20.4023
0.97854	-21.0045			1.44019	-20.4023
0.96533	-21.0045			1.41884	-20.4023
0.95212	-21.0045			1.39748	-20.4023
0.93891	-21.0046			1.37613	-20.4022
0.9257	-21.0046			1.35477	-20.4022
0.91249	-21.0046			1.33342	-20.4022
0.89929	-21.0046			1.31207	-20.4023
0.88608	-21.0046			1.29071	-20.4023
0.87287	-21.0045			1.26936	-20.4023
0.85966	-21.0045			1.248	-20.4023
0.84645	-21.0045			1.22665	-20.4023
0.83324	-21.0045			1.2053	-20.4023
0.82003	-21.0045			1.18394	-20.4023
0.80682	-21.0045			1.16259	-20.4023
0.79361	-21.0045			1.14124	-20.4023
0.7804	-21.0045			1.11988	-20.4023
0.76719	-21.0045			1.09853	-20.4023
0.75398	-21.0045			1.07717	-20.4023
0.74078	-21.0045			1.05582	-20.4023
0.74078	-21.0045			1.05582	-20.4023
0.715	-21.0045			1.02434	-20.4023
0.68922	-21.0048			0.99286	-20.4023
0.66344	-21.0051			0.96139	-20.4023
0.63766	-21.0056			0.92991	-20.4023
0.61188	-21.0062			0.89843	-20.4023
0.5861	-21.0069			0.86695	-20.4023
0.56032	-21.0077			0.83548	-20.4023
0.53454	-21.0084			0.804	-20.4023
0.50876	-21.0093			0.77252	-20.4023
0.48299	-21.0101			0.74104	-20.4023
0.45721	-21.011			0.70956	-20.4023
0.43143	-21.0118			0.67809	-20.4023
0.40565	-21.0126			0.64661	-20.4023
0.37987	-21.0132			0.61513	-20.4023
0.35409	-21.0138			0.58365	-20.4023
0.32831	-21.0143			0.55218	-20.4023
0.30253	-21.0147			0.5207	-20.4023
0.27675	-21.0149			0.48922	-20.4023
0.25097	-21.015			0.45774	-20.4023
0.25097	-21.015			0.45774	-20.4023
0.23777	-21.0149			0.43365	-20.4023
0.22456	-21.0149			0.40956	-20.4023
0.21135	-21.0148			0.38547	-20.4023
0.19814	-21.0149			0.36138	-20.4023
0.18493	-21.0149			0.33728	-20.4023
0.17172	-21.0149			0.31319	-20.4023
0.15851	-21.0149			0.2891	-20.4023
0.1453	-21.0149			0.26501	-20.4023
0.13209	-21.0149			0.24092	-20.4023
0.11888	-21.0149			0.21683	-20.4022
0.10567	-21.0148			0.19273	-20.4022
0.09246	-21.0148			0.16864	-20.4023
0.07926	-21.0148			0.14455	-20.4023
0.06605	-21.0149			0.12046	-20.4023
0.05284	-21.0148			0.09637	-20.4023
0.03963	-21.0148			0.07228	-20.4023
0.02642	-21.0148			0.04818	-20.4023
0.01321	-21.0148			0.02409	-20.4023
0	-21.0148			0	-20.4023
#	Band-Index			#	Band-Index
0	-18.8113			0	-18.1509
0.01321	-18.8113			0.02409	-18.1509
0.02642	-18.8113			0.04818	-18.1509
0.03963	-18.8113			0.07228	-18.1509
0.05284	-18.8113			0.09637	-18.1509
0.06605	-18.8113			0.12046	-18.1509
0.07926	-18.8113			0.14455	-18.1509
0.09246	-18.8113			0.16864	-18.1508
0.10567	-18.8113			0.19273	-18.1508
0.11888	-18.8112			0.21683	-18.1508
0.13209	-18.8112			0.24092	-18.1508
0.1453	-18.8112			0.26501	-18.1508
0.15851	-18.8112			0.2891	-18.1508
0.17172	-18.811			0.31319	-18.1508
0.18493	-18.8111			0.33728	-18.1508
0.19814	-18.811			0.36138	-18.1508
0.21135	-18.811			0.38547	-18.1508
0.22456	-18.811			0.40956	-18.1508
0.23777	-18.811			0.43365	-18.1508
0.25097	-18.811			0.45774	-18.1508
0.25097	-18.811			0.45774	-18.1508
0.27675	-18.8112			0.48922	-18.1508
0.30253	-18.8118			0.5207	-18.1508
0.32831	-18.8129			0.55218	-18.1508
0.35409	-18.8142			0.58365	-18.1508
0.37987	-18.8159			0.61513	-18.1508
0.40565	-18.818			0.64661	-18.1508
0.43143	-18.8201			0.67809	-18.1509
0.45721	-18.8225			0.70956	-18.1509
0.48299	-18.825			0.74104	-18.151
0.50876	-18.8275			0.77252	-18.151
0.53454	-18.83			0.804	-18.151
0.56032	-18.8323			0.83548	-18.1511
0.5861	-18.8346			0.86695	-18.1512
0.61188	-18.8365			0.89843	-18.1513
0.63766	-18.8382			0.92991	-18.1513
0.66344	-18.8397			0.96139	-18.1513
0.68922	-18.8407			0.99286	-18.1513
0.715	-18.8413			1.02434	-18.1514
0.74078	-18.8416			1.05582	-18.1514
0.74078	-18.8416			1.05582	-18.1514
0.75398	-18.8415			1.07717	-18.1513
0.76719	-18.8416			1.09853	-18.1513
0.7804	-18.8415			1.11988	-18.1513
0.79361	-18.8415			1.14124	-18.1513
0.80682	-18.8416			1.16259	-18.1513
0.82003	-18.8416			1.18394	-18.1513
0.83324	-18.8416			1.2053	-18.1512
0.84645	-18.8417			1.22665	-18.1512
0.85966	-18.8417			1.248	-18.1512
0.87287	-18.8417			1.26936	-18.1511
0.88608	-18.8418			1.29071	-18.1511
0.89929	-18.8419			1.31207	-18.1511
0.91249	-18.8419			1.33342	-18.151
0.9257	-18.8419			1.35477	-18.151
0.93891	-18.8421			1.37613	-18.151
0.95212	-18.8421			1.39748	-18.1509
0.96533	-18.8421			1.41884	-18.1509
0.97854	-18.8422			1.44019	-18.1509
0.99175	-18.8422			1.46154	-18.1509
0.99175	-18.8422			1.46154	-18.1509
1.01753	-18.8419			1.48293	-18.151
1.04331	-18.8412			1.50432	-18.1509
1.06909	-18.8402			1.52571	-18.1509
1.09487	-18.8388			1.54709	-18.1509
1.12065	-18.837			1.56848	-18.151
1.14642	-18.8349			1.58987	-18.1509
1.1722	-18.8328			1.61125	-18.1509
1.19798	-18.8304			1.63264	-18.1509
1.22376	-18.8279			1.65403	-18.1509
1.24954	-18.8253			1.67542	-18.1509
1.27532	-18.8229			1.6968	-18.1508
1.3011	-18.8204			1.71819	-18.1509
1.32688	-18.8182			1.73958	-18.1509
1.35266	-18.8162			1.76096	-18.1509
1.37844	-18.8145			1.78235	-18.1509
1.40421	-18.8131			1.80374	-18.1509
1.42999	-18.8121			1.82513	-18.1509
1.45577	-18.8115			1.84651	-18.1509
1.48155	-18.8113			1.8679	-18.1509
1.48155	-18.8113			1.8679	-18.1509
1.5182	-18.8115			1.90079	-18.1509
1.55485	-18.8121			1.93369	-18.1509
1.5915	-18.8131			1.96658	-18.151
1.62814	-18.8144			1.99947	-18.1511
1.66479	-18.8161			2.03237	-18.1512
1.70144	-18.8181			2.06526	-18.1513
1.73809	-18.8202			2.09815	-18.1513
1.77474	-18.8225			2.13105	-18.1514
1.81138	-18.8249			2.16394	-18.1514
1.84803	-18.8271			2.19683	-18.1515
1.88468	-18.8295			2.22972	-18.1516
1.92133	-18.8318			2.26262	-18.1516
1.95798	-18.8338			2.29551	-18.1517
1.99462	-18.8357			2.3284	-18.1517
2.03127	-18.8373			2.3613	-18.1517
2.06792	-18.8387			2.39419	-18.1518
2.10457	-18.8396			2.42708	-18.1518
2.14122	-18.84			2.45998	-18.1518
2.17786	-18.8403			2.49287	-18.1518
2.17786	-18.8403			2.49287	-18.1518
2.19107	-18.8403			2.52386	-18.1517
2.20428	-18.8403			2.55485	-18.1517
2.21749	-18.8404			2.58584	-18.1517
2.2307	-18.8404			2.61683	-18.1516
2.24391	-18.8404			2.64782	-18.1515
2.25712	-18.8404			2.6788	-18.1514
2.27033	-18.8402			2.70979	-18.1513
2.28354	-18.8401			2.74078	-18.1512
2.29675	-18.8401			2.77177	-18.1512
2.30996	-18.8402			2.80276	-18.1511
2.32317	-18.8402			2.83375	-18.1511
2.33637	-18.8401			2.86474	-18.151
2.34958	-18.8401			2.89573	-18.151
2.36279	-18.84			2.92672	-18.151
2.376	-18.84			2.95771	-18.1509
2.38921	-18.84			2.9887	-18.1509
2.40242	-18.84			3.01969	-18.1509
2.41563	-18.84			3.05068	-18.1509
2.42884	-18.8399			3.08167	-18.1509
2.42884	-18.8399			3.08167	-18.1509
2.46549	-18.8397			3.10324	-18.1509
2.50213	-18.8392			3.12481	-18.1509
2.53878	-18.8382			3.14639	-18.1509
2.57543	-18.837			3.16796	-18.151
2.61208	-18.8354			3.18954	-18.151
2.64873	-18.8336			3.21111	-18.151
2.68537	-18.8315			3.23269	-18.1511
2.72202	-18.8293			3.25426	-18.1511
2.75867	-18.8269			3.27584	-18.1511
2.79532	-18.8246			3.29741	-18.1512
2.83197	-18.8222			3.31899	-18.1513
2.86862	-18.8198			3.34056	-18.1513
2.90526	-18.8177			3.36214	-18.1513
2.94191	-18.8158			3.38371	-18.1513
2.97856	-18.8141			3.40529	-18.1514
3.01521	-18.8128			3.42686	-18.1514
3.05186	-18.8118			3.44844	-18.1514
3.0885	-18.8112			3.47001	-18.1514
3.12515	-18.811			3.49159	-18.1514
3.12515	-18.811			3.49159	-18.1514
3.1512	-18.811			3.52306	-18.1514
3.17725	-18.811			3.55454	-18.1514
3.2033	-18.811			3.58602	-18.1515
3.22935	-18.811			3.6175	-18.1514
3.25539	-18.8108			3.64897	-18.1514
3.28144	-18.8108			3.68045	-18.1515
3.30749	-18.8107			3.71193	-18.1515
3.33354	-18.8107			3.74341	-18.1515
3.35959	-18.8106			3.77488	-18.1515
3.38564	-18.8106			3.80636	-18.1515
3.41168	-18.8105			3.83784	-18.1515
3.43773	-18.8105			3.86932	-18.1515
3.46378	-18.8105			3.9008	-18.1515
3.48983	-18.8105			3.93227	-18.1516
3.51588	-18.8105			3.96375	-18.1516
3.54193	-18.8105			3.99523	-18.1516
3.56797	-18.8105			4.02671	-18.1516
3.59402	-18.8105			4.05818	-18.1517
3.62007	-18.8105			4.08966	-18.1517
3.62007	-18.8105			4.08966	-18.1517
3.63328	-18.8105			4.11977	-18.1516
3.64649	-18.8104			4.14989	-18.1516
3.6597	-18.8106			4.18	-18.1515
3.67291	-18.8106			4.21011	-18.1514
3.68612	-18.8106			4.24022	-18.1513
3.69933	-18.8105			4.27033	-18.1512
3.71254	-18.8105			4.30044	-18.1511
3.72575	-18.8105			4.33056	-18.151
3.73895	-18.8106			4.36067	-18.1509
3.75216	-18.8106			4.39078	-18.1509
3.76537	-18.8106			4.42089	-18.1509
3.77858	-18.8106			4.451	-18.1508
3.79179	-18.8105			4.48112	-18.1508
3.805	-18.8105			4.51123	-18.1508
3.81821	-18.8105			4.54134	-18.1508
3.83142	-18.8106			4.57145	-18.1509
3.84463	-18.8106			4.60156	-18.1509
3.85784	-18.8105			4.63167	-18.1509
3.87105	-18.8105			4.66179	-18.1509
3.87105	-18.8105			4.66179	-18.1509
3.89709	-18.8105			4.69326	-18.1509
3.92314	-18.8106			4.72474	-18.1509
3.94919	-18.8106			4.75622	-18.1509
3.97524	-18.8108			4.7877	-18.1509
4.00129	-18.8109			4.81917	-18.1509
4.02734	-18.8109			4.85065	-18.1509
4.05338	-18.8109			4.88213	-18.151
4.07943	-18.811			4.91361	-18.151
4.10548	-18.811			4.94509	-18.151
4.13153	-18.8111			4.97656	-18.151
4.15758	-18.8111			5.00804	-18.151
4.18363	-18.8111			5.03952	-18.151
4.20968	-18.8111			5.071	-18.1511
4.23572	-18.8111			5.10247	-18.1511
4.26177	-18.8112			5.13395	-18.1511
4.28782	-18.8112			5.16543	-18.1511
4.31387	-18.8113			5.19691	-18.1511
4.33992	-18.8113			5.22839	-18.1511
4.36597	-18.8113			5.25986	-18.1511
#	Band-Index			#	Band-Index
4.36597	-18.8112			5.25986	-18.1508
4.33992	-18.8112			5.22839	-18.1508
4.31387	-18.8112			5.19691	-18.1508
4.28782	-18.8111			5.16543	-18.1508
4.26177	-18.8111			5.13395	-18.1508
4.23572	-18.811			5.10247	-18.1508
4.20968	-18.811			5.071	-18.1508
4.18363	-18.811			5.03952	-18.1508
4.15758	-18.811			5.00804	-18.1508
4.13153	-18.811			4.97656	-18.1508
4.10548	-18.811			4.94509	-18.1508
4.07943	-18.8109			4.91361	-18.1507
4.05338	-18.8109			4.88213	-18.1507
4.02734	-18.8109			4.85065	-18.1507
4.00129	-18.8108			4.81917	-18.1507
3.97524	-18.8107			4.7877	-18.1507
3.94919	-18.8105			4.75622	-18.1506
3.92314	-18.8105			4.72474	-18.1506
3.89709	-18.8105			4.69326	-18.1506
3.87105	-18.8105			4.66179	-18.1507
3.87105	-18.8105			4.66179	-18.1507
3.85784	-18.8105			4.63167	-18.1507
3.84463	-18.8105			4.60156	-18.1507
3.83142	-18.8105			4.57145	-18.1506
3.81821	-18.8105			4.54134	-18.1506
3.805	-18.8105			4.51123	-18.1506
3.79179	-18.8104			4.48112	-18.1506
3.77858	-18.8106			4.451	-18.1506
3.76537	-18.8105			4.42089	-18.1506
3.75216	-18.8105			4.39078	-18.1506
3.73895	-18.8105			4.36067	-18.1507
3.72575	-18.8105			4.33056	-18.1507
3.71254	-18.8105			4.30044	-18.1508
3.69933	-18.8105			4.27033	-18.151
3.68612	-18.8105			4.24022	-18.1511
3.67291	-18.8105			4.21011	-18.1512
3.6597	-18.8105			4.18	-18.1513
3.64649	-18.8104			4.14989	-18.1513
3.63328	-18.8104			4.11977	-18.1514
3.62007	-18.8104			4.08966	-18.1514
3.62007	-18.8104			4.08966	-18.1514
3.59402	-18.8104			4.05818	-18.1514
3.56797	-18.8105			4.02671	-18.1514
3.54193	-18.8105			3.99523	-18.1514
3.51588	-18.8104			3.96375	-18.1513
3.48983	-18.8105			3.93227	-18.1513
3.46378	-18.8105			3.9008	-18.1513
3.43773	-18.8105			3.86932	-18.1513
3.41168	-18.8105			3.83784	-18.1513
3.38564	-18.8105			3.80636	-18.1512
3.35959	-18.8106			3.77488	-18.1512
3.33354	-18.8107			3.74341	-18.1512
3.30749	-18.8107			3.71193	-18.1512
3.28144	-18.8108			3.68045	-18.1512
3.25539	-18.8108			3.64897	-18.1512
3.22935	-18.8109			3.6175	-18.1512
3.2033	-18.8109			3.58602	-18.1512
3.17725	-18.8109			3.55454	-18.1512
3.1512	-18.8109			3.52306	-18.1512
3.12515	-18.811			3.49159	-18.1512
3.12515	-18.811			3.49159	-18.1512
3.0885	-18.8111			3.47001	-18.1512
3.05186	-18.8118			3.44844	-18.1511
3.01521	-18.8127			3.42686	-18.1511
2.97856	-18.8141			3.40529	-18.1511
2.94191	-18.8157			3.38371	-18.1511
2.90526	-18.8177			3.36214	-18.1511
2.86862	-18.8198			3.34056	-18.151
2.83197	-18.8222			3.31899	-18.151
2.79532	-18.8246			3.29741	-18.1509
2.75867	-18.8269			3.27584	-18.1509
2.72202	-18.8293			3.25426	-18.1508
2.68537	-18.8315			3.23269	-18.1508
2.64873	-18.8335			3.21111	-18.1507
2.61208	-18.8354			3.18954	-18.1507
2.57543	-18.837			3.16796	-18.1507
2.53878	-18.8382			3.14639	-18.1507
2.50213	-18.8391			3.12481	-18.1507
2.46549	-18.8397			3.10324	-18.1507
2.42884	-18.8399			3.08167	-18.1507
2.42884	-18.8399			3.08167	-18.1507
2.41563	-18.8399			3.05068	-18.1507
2.40242	-18.8399			3.01969	-18.1506
2.38921	-18.8399			2.9887	-18.1506
2.376	-18.84			2.95771	-18.1507
2.36279	-18.8399			2.92672	-18.1507
2.34958	-18.8401			2.89573	-18.1507
2.33637	-18.8401			2.86474	-18.1508
2.32317	-18.8401			2.83375	-18.1508
2.30996	-18.8401			2.80276	-18.1509
2.29675	-18.84			2.77177	-18.1509
2.28354	-18.84			2.74078	-18.151
2.27033	-18.8402			2.70979	-18.1511
2.25712	-18.8403			2.6788	-18.1512
2.24391	-18.8404			2.64782	-18.1512
2.2307	-18.8403			2.61683	-18.1513
2.21749	-18.8403			2.58584	-18.1514
2.20428	-18.8403			2.55485	-18.1515
2.19107	-18.8402			2.52386	-18.1515
2.17786	-18.8402			2.49287	-18.1515
2.17786	-18.8402			2.49287	-18.1515
2.14122	-18.84			2.45998	-18.1515
2.10457	-18.8396			2.42708	-18.1515
2.06792	-18.8386			2.39419	-18.1515
2.03127	-18.8373			2.3613	-18.1515
1.99462	-18.8356			2.3284	-18.1515
1.95798	-18.8338			2.29551	-18.1514
1.92133	-18.8317			2.26262	-18.1514
1.88468	-18.8295			2.22972	-18.1513
1.84803	-18.8271			2.19683	-18.1512
1.81138	-18.8249			2.16394	-18.1512
1.77474	-18.8225			2.13105	-18.1511
1.73809	-18.8202			2.09815	-18.1511
1.70144	-18.818			2.06526	-18.151
1.66479	-18.816			2.03237	-18.1509
1.62814	-18.8143			1.99947	-18.1508
1.5915	-18.813			1.96658	-18.1507
1.55485	-18.812			1.93369	-18.1507
1.5182	-18.8114			1.90079	-18.1507
1.48155	-18.8112			1.8679	-18.1507
1.48155	-18.8112			1.8679	-18.1507
1.45577	-18.8114			1.84651	-18.1507
1.42999	-18.8121			1.82513	-18.1506
1.40421	-18.8131			1.80374	-18.1506
1.37844	-18.8144			1.78235	-18.1506
1.35266	-18.8161			1.76096	-18.1506
1.32688	-18.8181			1.73958	-18.1506
1.3011	-18.8204			1.71819	-18.1506
1.27532	-18.8228			1.6968	-18.1506
1.24954	-18.8253			1.67542	-18.1506
1.22376	-18.8278			1.65403	-18.1506
1.19798	-18.8303			1.63264	-18.1507
1.1722	-18.8327			1.61125	-18.1507
1.14642	-18.8349			1.58987	-18.1507
1.12065	-18.837			1.56848	-18.1507
1.09487	-18.8387			1.54709	-18.1507
1.06909	-18.8401			1.52571	-18.1507
1.04331	-18.8412			1.50432	-18.1507
1.01753	-18.8419			1.48293	-18.1507
0.99175	-18.8421			1.46154	-18.1507
0.99175	-18.8421			1.46154	-18.1507
0.97854	-18.8421			1.44019	-18.1507
0.96533	-18.8421			1.41884	-18.1507
0.95212	-18.842			1.39748	-18.1507
0.93891	-18.842			1.37613	-18.1507
0.9257	-18.8419			1.35477	-18.1507
0.91249	-18.8419			1.33342	-18.1507
0.89929	-18.8419			1.31207	-18.1508
0.88608	-18.8417			1.29071	-18.1508
0.87287	-18.8417			1.26936	-18.1509
0.85966	-18.8416			1.248	-18.1509
0.84645	-18.8416			1.22665	-18.1509
0.83324	-18.8415			1.2053	-18.151
0.82003	-18.8415			1.18394	-18.151
0.80682	-18.8416			1.16259	-18.151
0.79361	-18.8415			1.14124	-18.1511
0.7804	-18.8415			1.11988	-18.1511
0.76719	-18.8415			1.09853	-18.1511
0.75398	-18.8415			1.07717	-18.1511
0.74078	-18.8415			1.05582	-18.1511
0.74078	-18.8415			1.05582	-18.1511
0.715	-18.8413			1.02434	-18.1511
0.68922	-18.8407			0.99286	-18.1511
0.66344	-18.8396			0.96139	-18.151
0.63766	-18.8382			0.92991	-18.151
0.61188	-18.8365			0.89843	-18.151
0.5861	-18.8345			0.86695	-18.1509
0.56032	-18.8323			0.83548	-18.1508
0.53454	-18.83			0.804	-18.1507
0.50876	-18.8275			0.77252	-18.1507
0.48299	-18.8249			0.74104	-18.1507
0.45721	-18.8225			0.70956	-18.1506
0.43143	-18.8201			0.67809	-18.1506
0.40565	-18.8179			0.64661	-18.1506
0.37987	-18.8159			0.61513	-18.1506
0.35409	-18.8142			0.58365	-18.1505
0.32831	-18.8128			0.55218	-18.1505
0.30253	-18.8118			0.5207	-18.1505
0.27675	-18.8111			0.48922	-18.1505
0.25097	-18.811			0.45774	-18.1505
0.25097	-18.811			0.45774	-18.1505
0.23777	-18.8109			0.43365	-18.1505
0.22456	-18.8109			0.40956	-18.1505
0.21135	-18.811			0.38547	-18.1505
0.19814	-18.811			0.36138	-18.1505
0.18493	-18.811			0.33728	-18.1506
0.17172	-18.811			0.31319	-18.1506
0.15851	-18.8111			0.2891	-18.1506
0.1453	-18.8111			0.26501	-18.1506
0.13209	-18.8111			0.24092	-18.1506
0.11888	-18.8111			0.21683	-18.1506
0.10567	-18.8112			0.19273	-18.1506
0.09246	-18.8112			0.16864	-18.1506
0.07926	-18.8113			0.14455	-18.1506
0.06605	-18.8113			0.12046	-18.1506
0.05284	-18.8112			0.09637	-18.1506
0.03963	-18.8112			0.07228	-18.1506
0.02642	-18.8112			0.04818	-18.1507
0.01321	-18.8112			0.02409	-18.1507
0	-18.8112			0	-18.1507
#	Band-Index			#	Band-Index
0	-18.8106			0	-18.0907
0.01321	-18.8106			0.02409	-18.0907
0.02642	-18.8105			0.04818	-18.0908
0.03963	-18.8106			0.07228	-18.0908
0.05284	-18.8106			0.09637	-18.0908
0.06605	-18.8106			0.12046	-18.0908
0.07926	-18.8107			0.14455	-18.0908
0.09246	-18.8106			0.16864	-18.0908
0.10567	-18.8107			0.19273	-18.0907
0.11888	-18.8107			0.21683	-18.0908
0.13209	-18.8107			0.24092	-18.0908
0.1453	-18.8108			0.26501	-18.0908
0.15851	-18.8109			0.2891	-18.0909
0.17172	-18.8109			0.31319	-18.0909
0.18493	-18.8109			0.33728	-18.0909
0.19814	-18.8109			0.36138	-18.0909
0.21135	-18.8109			0.38547	-18.0909
0.22456	-18.8109			0.40956	-18.0909
0.23777	-18.8109			0.43365	-18.0908
0.25097	-18.8109			0.45774	-18.0908
0.25097	-18.8109			0.45774	-18.0908
0.27675	-18.8111			0.48922	-18.0909
0.30253	-18.8118			0.5207	-18.0909
0.32831	-18.8128			0.55218	-18.0908
0.35409	-18.8141			0.58365	-18.0908
0.37987	-18.8159			0.61513	-18.0908
0.40565	-18.8179			0.64661	-18.0908
0.43143	-18.82			0.67809	-18.0908
0.45721	-18.8224			0.70956	-18.0908
0.48299	-18.8249			0.74104	-18.0908
0.50876	-18.8274			0.77252	-18.0908
0.53454	-18.8299			0.804	-18.0908
0.56032	-18.8323			0.83548	-18.0907
0.5861	-18.8345			0.86695	-18.0907
0.61188	-18.8365			0.89843	-18.0907
0.63766	-18.8382			0.92991	-18.0907
0.66344	-18.8396			0.96139	-18.0907
0.68922	-18.8407			0.99286	-18.0907
0.715	-18.8412			1.02434	-18.0907
0.74078	-18.8415			1.05582	-18.0907
0.74078	-18.8415			1.05582	-18.0907
0.75398	-18.8415			1.07717	-18.0907
0.76719	-18.8415			1.09853	-18.0907
0.7804	-18.8414			1.11988	-18.0907
0.79361	-18.8415			1.14124	-18.0907
0.80682	-18.8414			1.16259	-18.0907
0.82003	-18.8414			1.18394	-18.0907
0.83324	-18.8414			1.2053	-18.0907
0.84645	-18.8413			1.22665	-18.0907
0.85966	-18.8413			1.248	-18.0907
0.87287	-18.8412			1.26936	-18.0907
0.88608	-18.8413			1.29071	-18.0907
0.89929	-18.8412			1.31207	-18.0907
0.91249	-18.8413			1.33342	-18.0907
0.9257	-18.8413			1.35477	-18.0907
0.93891	-18.8413			1.37613	-18.0907
0.95212	-18.8412			1.39748	-18.0907
0.96533	-18.8412			1.41884	-18.0907
0.97854	-18.8412			1.44019	-18.0907
0.99175	-18.8412			1.46154	-18.0907
0.99175	-18.8412			1.46154	-18.0907
1.01753	-18.841			1.48293	-18.0907
1.04331	-18.8404			1.50432	-18.0907
1.06909	-18.8394			1.52571	-18.0907
1.09487	-18.838			1.54709	-18.0908
1.12065	-18.8363			1.56848	-18.0909
1.14642	-18.8344			1.58987	-18.0909
1.1722	-18.8321			1.61125	-18.0909
1.19798	-18.8297			1.63264	-18.091
1.22376	-18.8272			1.65403	-18.0911
1.24954	-18.8247			1.67542	-18.0912
1.27532	-18.8222			1.6968	-18.0913
1.3011	-18.8197			1.71819	-18.0913
1.32688	-18.8175			1.73958	-18.0914
1.35266	-18.8156			1.76096	-18.0915
1.37844	-18.8138			1.78235	-18.0916
1.40421	-18.8124			1.80374	-18.0916
1.42999	-18.8114			1.82513	-18.0917
1.45577	-18.8108			1.84651	-18.0917
1.48155	-18.8106			1.8679	-18.0917
1.48155	-18.8106			1.8679	-18.0917
1.5182	-18.8108			1.90079	-18.0917
1.55485	-18.8114			1.93369	-18.0917
1.5915	-18.8124			1.96658	-18.0916
1.62814	-18.8138			1.99947	-18.0916
1.66479	-18.8155			2.03237	-18.0915
1.70144	-18.8174			2.06526	-18.0914
1.73809	-18.8197			2.09815	-18.0913
1.77474	-18.822			2.13105	-18.0912
1.81138	-18.8244			2.16394	-18.0911
1.84803	-18.8268			2.19683	-18.0911
1.88468	-18.8291			2.22972	-18.091
1.92133	-18.8313			2.26262	-18.091
1.95798	-18.8334			2.29551	-18.091
1.99462	-18.8352			2.3284	-18.091
2.03127	-18.8368			2.3613	-18.0909
2.06792	-18.8381			2.39419	-18.0909
2.10457	-18.8391			2.42708	-18.0909
2.14122	-18.8396			2.45998	-18.0909
2.17786	-18.8398			2.49287	-18.0909
2.17786	-18.8398			2.49287	-18.0909
2.19107	-18.8398			2.52386	-18.0909
2.20428	-18.8398			2.55485	-18.091
2.21749	-18.8398			2.58584	-18.091
2.2307	-18.8398			2.61683	-18.091
2.24391	-18.8398			2.64782	-18.091
2.25712	-18.8398			2.6788	-18.091
2.27033	-18.8398			2.70979	-18.091
2.28354	-18.8398			2.74078	-18.091
2.29675	-18.8398			2.77177	-18.091
2.30996	-18.8397			2.80276	-18.091
2.32317	-18.8397			2.83375	-18.091
2.33637	-18.8397			2.86474	-18.0909
2.34958	-18.8397			2.89573	-18.0909
2.36279	-18.8397			2.92672	-18.0909
2.376	-18.8398			2.95771	-18.0909
2.38921	-18.8398			2.9887	-18.0908
2.40242	-18.8399			3.01969	-18.0907
2.41563	-18.8399			3.05068	-18.0907
2.42884	-18.8399			3.08167	-18.0907
2.42884	-18.8399			3.08167	-18.0907
2.46549	-18.8397			3.10324	-18.0907
2.50213	-18.8391			3.12481	-18.0907
2.53878	-18.8382			3.14639	-18.0907
2.57543	-18.8369			3.16796	-18.0908
2.61208	-18.8354			3.18954	-18.0908
2.64873	-18.8335			3.21111	-18.0908
2.68537	-18.8315			3.23269	-18.0908
2.72202	-18.8293			3.25426	-18.0909
2.75867	-18.8269			3.27584	-18.0909
2.79532	-18.8245			3.29741	-18.0909
2.83197	-18.8221			3.31899	-18.091
2.86862	-18.8198			3.34056	-18.091
2.90526	-18.8176			3.36214	-18.0911
2.94191	-18.8157			3.38371	-18.0911
2.97856	-18.814			3.40529	-18.0911
3.01521	-18.8127			3.42686	-18.0911
3.05186	-18.8117			3.44844	-18.0911
3.0885	-18.8111			3.47001	-18.0911
3.12515	-18.8109			3.49159	-18.0911
3.12515	-18.8109			3.49159	-18.0911
3.1512	-18.8109			3.52306	-18.0911
3.17725	-18.8109			3.55454	-18.0911
3.2033	-18.8109			3.58602	-18.0911
3.22935	-18.8109			3.6175	-18.0911
3.25539	-18.8108			3.64897	-18.0911
3.28144	-18.8107			3.68045	-18.0911
3.30749	-18.8106			3.71193	-18.0911
3.33354	-18.8106			3.74341	-18.0911
3.35959	-18.8106			3.77488	-18.0911
3.38564	-18.8105			3.80636	-18.0911
3.41168	-18.8105			3.83784	-18.0911
3.43773	-18.8104			3.86932	-18.0911
3.46378	-18.8105			3.9008	-18.0911
3.48983	-18.8104			3.93227	-18.0912
3.51588	-18.8104			3.96375	-18.0912
3.54193	-18.8105			3.99523	-18.0912
3.56797	-18.8105			4.02671	-18.0913
3.59402	-18.8104			4.05818	-18.0913
3.62007	-18.8104			4.08966	-18.0913
3.62007	-18.8104			4.08966	-18.0913
3.63328	-18.8104			4.11977	-18.0913
3.64649	-18.8104			4.14989	-18.0913
3.6597	-18.8104			4.18	-18.0913
3.67291	-18.8104			4.21011	-18.0913
3.68612	-18.8104			4.24022	-18.0913
3.69933	-18.8105			4.27033	-18.0913
3.71254	-18.8105			4.30044	-18.0913
3.72575	-18.8105			4.33056	-18.0913
3.73895	-18.8104			4.36067	-18.0913
3.75216	-18.8104			4.39078	-18.0913
3.76537	-18.8104			4.42089	-18.0912
3.77858	-18.8104			4.451	-18.0911
3.79179	-18.8104			4.48112	-18.0911
3.805	-18.8105			4.51123	-18.091
3.81821	-18.8104			4.54134	-18.0909
3.83142	-18.8105			4.57145	-18.0909
3.84463	-18.8105			4.60156	-18.0908
3.85784	-18.8105			4.63167	-18.0908
3.87105	-18.8104			4.66179	-18.0907
3.87105	-18.8104			4.66179	-18.0907
3.89709	-18.8104			4.69326	-18.0907
3.92314	-18.8104			4.72474	-18.0907
3.94919	-18.8105			4.75622	-18.0908
3.97524	-18.8105			4.7877	-18.0908
4.00129	-18.8106			4.81917	-18.0908
4.02734	-18.8106			4.85065	-18.0908
4.05338	-18.8105			4.88213	-18.0908
4.07943	-18.8106			4.91361	-18.0909
4.10548	-18.8105			4.94509	-18.091
4.13153	-18.8106			4.97656	-18.091
4.15758	-18.8106			5.00804	-18.0911
4.18363	-18.8105			5.03952	-18.0911
4.20968	-18.8106			5.071	-18.0912
4.23572	-18.8107			5.10247	-18.0912
4.26177	-18.8107			5.13395	-18.0913
4.28782	-18.8107			5.16543	-18.0913
4.31387	-18.8106			5.19691	-18.0913
4.33992	-18.8106			5.22839	-18.0913
4.36597	-18.8106			5.25986	-18.0913
#	Band-Index			#	Band-Index
4.36597	-18.8106			5.25986	-18.0912
4.33992	-18.8106			5.22839	-18.0912
4.31387	-18.8106			5.19691	-18.0911
4.28782	-18.8107			5.16543	-18.0911
4.26177	-18.8107			5.13395	-18.0911
4.23572	-18.8107			5.10247	-18.091
4.20968	-18.8105			5.071	-18.091
4.18363	-18.8105			5.03952	-18.091
4.15758	-18.8106			5.00804	-18.0909
4.13153	-18.8106			4.97656	-18.0909
4.10548	-18.8105			4.94509	-18.0908
4.07943	-18.8105			4.91361	-18.0907
4.05338	-18.8105			4.88213	-18.0907
4.02734	-18.8105			4.85065	-18.0907
4.00129	-18.8105			4.81917	-18.0907
3.97524	-18.8104			4.7877	-18.0906
3.94919	-18.8104			4.75622	-18.0906
3.92314	-18.8104			4.72474	-18.0906
3.89709	-18.8104			4.69326	-18.0906
3.87105	-18.8104			4.66179	-18.0906
3.87105	-18.8104			4.66179	-18.0906
3.85784	-18.8104			4.63167	-18.0906
3.84463	-18.8104			4.60156	-18.0907
3.83142	-18.8104			4.57145	-18.0907
3.81821	-18.8104			4.54134	-18.0908
3.805	-18.8104			4.51123	-18.0909
3.79179	-18.8104			4.48112	-18.0909
3.77858	-18.8104			4.451	-18.091
3.76537	-18.8104			4.42089	-18.0911
3.75216	-18.8104			4.39078	-18.0911
3.73895	-18.8104			4.36067	-18.0911
3.72575	-18.8104			4.33056	-18.0911
3.71254	-18.8104			4.30044	-18.0911
3.69933	-18.8104			4.27033	-18.0911
3.68612	-18.8103			4.24022	-18.0912
3.67291	-18.8103			4.21011	-18.0911
3.6597	-18.8103			4.18	-18.0911
3.64649	-18.8103			4.14989	-18.0911
3.63328	-18.8103			4.11977	-18.0911
3.62007	-18.8104			4.08966	-18.0911
3.62007	-18.8104			4.08966	-18.0911
3.59402	-18.8104			4.05818	-18.0911
3.56797	-18.8104			4.02671	-18.0911
3.54193	-18.8104			3.99523	-18.0911
3.51588	-18.8104			3.96375	-18.0911
3.48983	-18.8104			3.93227	-18.091
3.46378	-18.8104			3.9008	-18.091
3.43773	-18.8104			3.86932	-18.091
3.41168	-18.8104			3.83784	-18.091
3.38564	-18.8105			3.80636	-18.0909
3.35959	-18.8105			3.77488	-18.0909
3.33354	-18.8106			3.74341	-18.0909
3.30749	-18.8106			3.71193	-18.0909
3.28144	-18.8107			3.68045	-18.091
3.25539	-18.8108			3.64897	-18.0909
3.22935	-18.8109			3.6175	-18.0909
3.2033	-18.8109			3.58602	-18.0909
3.17725	-18.8109			3.55454	-18.0909
3.1512	-18.8109			3.52306	-18.0909
3.12515	-18.8109			3.49159	-18.0909
3.12515	-18.8109			3.49159	-18.0909
3.0885	-18.8111			3.47001	-18.0909
3.05186	-18.8117			3.44844	-18.0909
3.01521	-18.8127			3.42686	-18.0909
2.97856	-18.814			3.40529	-18.0909
2.94191	-18.8157			3.38371	-18.0909
2.90526	-18.8176			3.36214	-18.0909
2.86862	-18.8197			3.34056	-18.0909
2.83197	-18.8221			3.31899	-18.0908
2.79532	-18.8245			3.29741	-18.0908
2.75867	-18.8269			3.27584	-18.0907
2.72202	-18.8292			3.25426	-18.0907
2.68537	-18.8315			3.23269	-18.0907
2.64873	-18.8335			3.21111	-18.0907
2.61208	-18.8353			3.18954	-18.0907
2.57543	-18.8369			3.16796	-18.0906
2.53878	-18.8382			3.14639	-18.0906
2.50213	-18.8391			3.12481	-18.0906
2.46549	-18.8396			3.10324	-18.0906
2.42884	-18.8398			3.08167	-18.0906
2.42884	-18.8398			3.08167	-18.0906
2.41563	-18.8398			3.05068	-18.0906
2.40242	-18.8398			3.01969	-18.0906
2.38921	-18.8398			2.9887	-18.0907
2.376	-18.8397			2.95771	-18.0907
2.36279	-18.8397			2.92672	-18.0907
2.34958	-18.8397			2.89573	-18.0908
2.33637	-18.8397			2.86474	-18.0908
2.32317	-18.8397			2.83375	-18.0908
2.30996	-18.8397			2.80276	-18.0908
2.29675	-18.8397			2.77177	-18.0909
2.28354	-18.8398			2.74078	-18.0909
2.27033	-18.8398			2.70979	-18.0909
2.25712	-18.8398			2.6788	-18.0909
2.24391	-18.8398			2.64782	-18.0909
2.2307	-18.8398			2.61683	-18.0908
2.21749	-18.8397			2.58584	-18.0908
2.20428	-18.8397			2.55485	-18.0908
2.19107	-18.8398			2.52386	-18.0908
2.17786	-18.8397			2.49287	-18.0908
2.17786	-18.8397			2.49287	-18.0908
2.14122	-18.8396			2.45998	-18.0908
2.10457	-18.839			2.42708	-18.0908
2.06792	-18.838			2.39419	-18.0908
2.03127	-18.8367			2.3613	-18.0908
1.99462	-18.8351			2.3284	-18.0908
1.95798	-18.8333			2.29551	-18.0909
1.92133	-18.8313			2.26262	-18.0909
1.88468	-18.829			2.22972	-18.0909
1.84803	-18.8267			2.19683	-18.0909
1.81138	-18.8243			2.16394	-18.091
1.77474	-18.8219			2.13105	-18.0911
1.73809	-18.8196			2.09815	-18.0912
1.70144	-18.8174			2.06526	-18.0912
1.66479	-18.8154			2.03237	-18.0914
1.62814	-18.8137			1.99947	-18.0914
1.5915	-18.8124			1.96658	-18.0915
1.55485	-18.8114			1.93369	-18.0915
1.5182	-18.8107			1.90079	-18.0916
1.48155	-18.8106			1.8679	-18.0915
1.48155	-18.8106			1.8679	-18.0915
1.45577	-18.8107			1.84651	-18.0915
1.42999	-18.8113			1.82513	-18.0915
1.40421	-18.8124			1.80374	-18.0915
1.37844	-18.8137			1.78235	-18.0914
1.35266	-18.8155			1.76096	-18.0913
1.32688	-18.8175			1.73958	-18.0913
1.3011	-18.8197			1.71819	-18.0912
1.27532	-18.8222			1.6968	-18.0911
1.24954	-18.8247			1.67542	-18.091
1.22376	-18.8272			1.65403	-18.0909
1.19798	-18.8296			1.63264	-18.0908
1.1722	-18.832			1.61125	-18.0908
1.14642	-18.8343			1.58987	-18.0907
1.12065	-18.8363			1.56848	-18.0907
1.09487	-18.838			1.54709	-18.0906
1.06909	-18.8393			1.52571	-18.0906
1.04331	-18.8403			1.50432	-18.0906
1.01753	-18.8409			1.48293	-18.0906
0.99175	-18.8411			1.46154	-18.0906
0.99175	-18.8411			1.46154	-18.0906
0.97854	-18.8411			1.44019	-18.0906
0.96533	-18.8411			1.41884	-18.0906
0.95212	-18.8412			1.39748	-18.0906
0.93891	-18.8412			1.37613	-18.0906
0.9257	-18.8412			1.35477	-18.0906
0.91249	-18.8412			1.33342	-18.0906
0.89929	-18.8412			1.31207	-18.0906
0.88608	-18.8412			1.29071	-18.0906
0.87287	-18.8412			1.26936	-18.0906
0.85966	-18.8413			1.248	-18.0906
0.84645	-18.8413			1.22665	-18.0906
0.83324	-18.8413			1.2053	-18.0906
0.82003	-18.8413			1.18394	-18.0906
0.80682	-18.8414			1.16259	-18.0906
0.79361	-18.8414			1.14124	-18.0906
0.7804	-18.8414			1.11988	-18.0905
0.76719	-18.8414			1.09853	-18.0905
0.75398	-18.8414			1.07717	-18.0905
0.74078	-18.8415			1.05582	-18.0905
0.74078	-18.8415			1.05582	-18.0905
0.715	-18.8412			1.02434	-18.0906
0.68922	-18.8406			0.99286	-18.0906
0.66344	-18.8396			0.96139	-18.0906
0.63766	-18.8382			0.92991	-18.0906
0.61188	-18.8365			0.89843	-18.0906
0.5861	-18.8345			0.86695	-18.0906
0.56032	-18.8322			0.83548	-18.0906
0.53454	-18.8299			0.804	-18.0906
0.50876	-18.8274			0.77252	-18.0906
0.48299	-18.8249			0.74104	-18.0907
0.45721	-18.8224			0.70956	-18.0907
0.43143	-18.82			0.67809	-18.0906
0.40565	-18.8179			0.64661	-18.0907
0.37987	-18.8158			0.61513	-18.0907
0.35409	-18.8141			0.58365	-18.0907
0.32831	-18.8128			0.55218	-18.0907
0.30253	-18.8117			0.5207	-18.0907
0.27675	-18.8111			0.48922	-18.0907
0.25097	-18.8109			0.45774	-18.0907
0.25097	-18.8109			0.45774	-18.0907
0.23777	-18.8108			0.43365	-18.0907
0.22456	-18.8108			0.40956	-18.0907
0.21135	-18.8109			0.38547	-18.0907
0.19814	-18.8109			0.36138	-18.0907
0.18493	-18.8109			0.33728	-18.0907
0.17172	-18.8108			0.31319	-18.0907
0.15851	-18.8108			0.2891	-18.0907
0.1453	-18.8107			0.26501	-18.0906
0.13209	-18.8107			0.24092	-18.0906
0.11888	-18.8106			0.21683	-18.0906
0.10567	-18.8106			0.19273	-18.0906
0.09246	-18.8106			0.16864	-18.0906
0.07926	-18.8106			0.14455	-18.0906
0.06605	-18.8105			0.12046	-18.0906
0.05284	-18.8105			0.09637	-18.0906
0.03963	-18.8105			0.07228	-18.0906
0.02642	-18.8105			0.04818	-18.0906
0.01321	-18.8105			0.02409	-18.0906
0	-18.8106			0	-18.0906
#	Band-Index			#	Band-Index
0	-12.9828			0	-12.4578
0.01321	-12.9828			0.02409	-12.457
0.02642	-12.9823			0.04818	-12.4546
0.03963	-12.9816			0.07228	-12.4506
0.05284	-12.9805			0.09637	-12.4451
0.06605	-12.9792			0.12046	-12.4379
0.07926	-12.9776			0.14455	-12.4293
0.09246	-12.9757			0.16864	-12.4192
0.10567	-12.9736			0.19273	-12.4078
0.11888	-12.9711			0.21683	-12.3951
0.13209	-12.9685			0.24092	-12.3813
0.1453	-12.9655			0.26501	-12.3664
0.15851	-12.9625			0.2891	-12.3507
0.17172	-12.9592			0.31319	-12.3343
0.18493	-12.956			0.33728	-12.3173
0.19814	-12.9525			0.36138	-12.3
0.21135	-12.9489			0.38547	-12.2826
0.22456	-12.9452			0.40956	-12.2652
0.23777	-12.9415			0.43365	-12.2482
0.25097	-12.9378			0.45774	-12.2336
0.25097	-12.9378			0.45774	-12.2336
0.27675	-12.9367			0.48922	-12.2466
0.30253	-12.9336			0.5207	-12.2619
0.32831	-12.9284			0.55218	-12.277
0.35409	-12.9213			0.58365	-12.2919
0.37987	-12.9123			0.61513	-12.3064
0.40565	-12.9017			0.64661	-12.3203
0.43143	-12.8892			0.67809	-12.3333
0.45721	-12.8753			0.70956	-12.3456
0.48299	-12.8602			0.74104	-12.3569
0.50876	-12.844			0.77252	-12.3673
0.53454	-12.827			0.804	-12.3767
0.56032	-12.8094			0.83548	-12.3851
0.5861	-12.7915			0.86695	-12.3925
0.61188	-12.7733			0.89843	-12.3989
0.63766	-12.7553			0.92991	-12.4041
0.66344	-12.738			0.96139	-12.4082
0.68922	-12.722			0.99286	-12.4112
0.715	-12.709			1.02434	-12.413
0.74078	-12.7034			1.05582	-12.4135
0.74078	-12.7034			1.05582	-12.4135
0.75398	-12.7034			1.07717	-12.4138
0.76719	-12.7035			1.09853	-12.4148
0.7804	-12.7034			1.11988	-12.4164
0.79361	-12.7034			1.14124	-12.4186
0.80682	-12.7034			1.16259	-12.4213
0.82003	-12.7035			1.18394	-12.4244
0.83324	-12.7035			1.2053	-12.4277
0.84645	-12.7039			1.22665	-12.4313
0.85966	-12.7039			1.248	-12.4349
0.87287	-12.7041			1.26936	-12.4386
0.88608	-12.7073			1.29071	-12.4421
0.89929	-12.7102			1.31207	-12.4455
0.91249	-12.7128			1.33342	-12.4485
0.9257	-12.7149			1.35477	-12.4512
0.93891	-12.7167			1.37613	-12.4535
0.95212	-12.7181			1.39748	-12.4554
0.96533	-12.7191			1.41884	-12.4567
0.97854	-12.7197			1.44019	-12.4575
0.99175	-12.7199			1.46154	-12.4578
0.99175	-12.7199			1.46154	-12.4578
1.01753	-12.7315			1.48293	-12.4572
1.04331	-12.7491			1.50432	-12.4554
1.06909	-12.7679			1.52571	-12.4525
1.09487	-12.7873			1.54709	-12.4483
1.12065	-12.8069			1.56848	-12.4431
1.14642	-12.8265			1.58987	-12.4367
1.1722	-12.846			1.61125	-12.4294
1.19798	-12.8649			1.63264	-12.421
1.22376	-12.8832			1.65403	-12.4118
1.24954	-12.9005			1.67542	-12.4018
1.27532	-12.9167			1.6968	-12.3912
1.3011	-12.9313			1.71819	-12.3801
1.32688	-12.9444			1.73958	-12.3687
1.35266	-12.9559			1.76096	-12.3574
1.37844	-12.9654			1.78235	-12.3466
1.40421	-12.973			1.80374	-12.3369
1.42999	-12.9786			1.82513	-12.3288
1.45577	-12.9818			1.84651	-12.3235
1.48155	-12.9828			1.8679	-12.3216
1.48155	-12.9828			1.8679	-12.3216
1.5182	-12.9813			1.90079	-12.321
1.55485	-12.9767			1.93369	-12.3192
1.5915	-12.969			1.96658	-12.3163
1.62814	-12.9586			1.99947	-12.3123
1.66479	-12.9456			2.03237	-12.3073
1.70144	-12.9304			2.06526	-12.3013
1.73809	-12.9133			2.09815	-12.2945
1.77474	-12.8946			2.13105	-12.2871
1.81138	-12.8749			2.16394	-12.279
1.84803	-12.8545			2.19683	-12.2706
1.88468	-12.8341			2.22972	-12.262
1.92133	-12.8141			2.26262	-12.2535
1.95798	-12.7944			2.29551	-12.2452
1.99462	-12.7759			2.3284	-12.2374
2.03127	-12.7589			2.3613	-12.2305
2.06792	-12.7436			2.39419	-12.2248
2.10457	-12.7303			2.42708	-12.2205
2.14122	-12.7202			2.45998	-12.2179
2.17786	-12.7166			2.49287	-12.217
2.17786	-12.7166			2.49287	-12.217
2.19107	-12.7164			2.52386	-12.2174
2.20428	-12.7163			2.55485	-12.2189
2.21749	-12.7162			2.58584	-12.2226
2.2307	-12.7161			2.61683	-12.23
2.24391	-12.716			2.64782	-12.2429
2.25712	-12.7159			2.6788	-12.2608
2.27033	-12.7155			2.70979	-12.2821
2.28354	-12.7151			2.74078	-12.3049
2.29675	-12.715			2.77177	-12.3278
2.30996	-12.7149			2.80276	-12.35
2.32317	-12.7147			2.83375	-12.371
2.33637	-12.7145			2.86474	-12.3903
2.34958	-12.7143			2.89573	-12.4076
2.36279	-12.714			2.92672	-12.4225
2.376	-12.7139			2.95771	-12.4351
2.38921	-12.7136			2.9887	-12.4449
2.40242	-12.7134			3.01969	-12.452
2.41563	-12.7132			3.05068	-12.4564
2.42884	-12.7127			3.08167	-12.4578
2.42884	-12.7127			3.08167	-12.4578
2.46549	-12.715			3.10324	-12.4574
2.50213	-12.7213			3.12481	-12.4562
2.53878	-12.7309			3.14639	-12.4542
2.57543	-12.743			3.16796	-12.4514
2.61208	-12.7569			3.18954	-12.4479
2.64873	-12.7724			3.21111	-12.4437
2.68537	-12.7889			3.23269	-12.4389
2.72202	-12.8062			3.25426	-12.4336
2.75867	-12.8238			3.27584	-12.4278
2.79532	-12.8415			3.29741	-12.4218
2.83197	-12.8589			3.31899	-12.4156
2.86862	-12.8752			3.34056	-12.4093
2.90526	-12.8906			3.36214	-12.4033
2.94191	-12.9042			3.38371	-12.3976
2.97856	-12.9158			3.40529	-12.3925
3.01521	-12.9252			3.42686	-12.3881
3.05186	-12.9321			3.44844	-12.3849
3.0885	-12.9363			3.47001	-12.3829
3.12515	-12.9378			3.49159	-12.3822
3.12515	-12.9378			3.49159	-12.3822
3.1512	-12.9374			3.52306	-12.3808
3.17725	-12.9364			3.55454	-12.3769
3.2033	-12.9346			3.58602	-12.3704
3.22935	-12.9321			3.6175	-12.3614
3.25539	-12.9289			3.64897	-12.3499
3.28144	-12.9251			3.68045	-12.3363
3.30749	-12.9206			3.71193	-12.3207
3.33354	-12.9158			3.74341	-12.3034
3.35959	-12.9106			3.77488	-12.2846
3.38564	-12.9053			3.80636	-12.265
3.41168	-12.8998			3.83784	-12.2451
3.43773	-12.8943			3.86932	-12.2258
3.46378	-12.8891			3.9008	-12.2082
3.48983	-12.8842			3.93227	-12.1934
3.51588	-12.8798			3.96375	-12.1816
3.54193	-12.8763			3.99523	-12.1731
3.56797	-12.8735			4.02671	-12.1673
3.59402	-12.8719			4.05818	-12.1638
3.62007	-12.8712			4.08966	-12.1625
3.62007	-12.8712			4.08966	-12.1625
3.63328	-12.8735			4.11977	-12.1638
3.64649	-12.8758			4.14989	-12.168
3.6597	-12.8781			4.18	-12.1767
3.67291	-12.8804			4.21011	-12.1911
3.68612	-12.8826			4.24022	-12.2109
3.69933	-12.8847			4.27033	-12.2347
3.71254	-12.8867			4.30044	-12.2607
3.72575	-12.8887			4.33056	-12.2873
3.73895	-12.8906			4.36067	-12.3135
3.75216	-12.8923			4.39078	-12.3387
3.76537	-12.8938			4.42089	-12.3621
3.77858	-12.8952			4.451	-12.3835
3.79179	-12.8964			4.48112	-12.4026
3.805	-12.8975			4.51123	-12.4192
3.81821	-12.8984			4.54134	-12.4329
3.83142	-12.8989			4.57145	-12.4437
3.84463	-12.8995			4.60156	-12.4515
3.85784	-12.8997			4.63167	-12.4563
3.87105	-12.8998			4.66179	-12.4578
3.87105	-12.8998			4.66179	-12.4578
3.89709	-12.9006			4.69326	-12.4568
3.92314	-12.9026			4.72474	-12.4537
3.94919	-12.9061			4.75622	-12.4487
3.97524	-12.9109			4.7877	-12.4416
4.00129	-12.9163			4.81917	-12.4326
4.02734	-12.9225			4.85065	-12.4219
4.05338	-12.929			4.88213	-12.4094
4.07943	-12.9358			4.91361	-12.3954
4.10548	-12.9427			4.94509	-12.38
4.13153	-12.9494			4.97656	-12.3634
4.15758	-12.9557			5.00804	-12.3458
4.18363	-12.9616			5.03952	-12.3276
4.20968	-12.9669			5.071	-12.309
4.23572	-12.9716			5.10247	-12.2905
4.26177	-12.9756			5.13395	-12.2727
4.28782	-12.9786			5.16543	-12.2563
4.31387	-12.981			5.19691	-12.2425
4.33992	-12.9823			5.22839	-12.233
4.36597	-12.9828			5.25986	-12.2294
#	Band-Index			#	Band-Index
4.36597	-12.9828			5.25986	-12.2291
4.33992	-12.9823			5.22839	-12.2325
4.31387	-12.9809			5.19691	-12.2418
4.28782	-12.9786			5.16543	-12.2555
4.26177	-12.9755			5.13395	-12.2718
4.23572	-12.9716			5.10247	-12.2896
4.20968	-12.9669			5.071	-12.3081
4.18363	-12.9615			5.03952	-12.3268
4.15758	-12.9557			5.00804	-12.3451
4.13153	-12.9493			4.97656	-12.3627
4.10548	-12.9426			4.94509	-12.3794
4.07943	-12.9357			4.91361	-12.3948
4.05338	-12.929			4.88213	-12.4089
4.02734	-12.9224			4.85065	-12.4214
4.00129	-12.9163			4.81917	-12.4322
3.97524	-12.9108			4.7877	-12.4413
3.94919	-12.906			4.75622	-12.4484
3.92314	-12.9025			4.72474	-12.4535
3.89709	-12.9005			4.69326	-12.4567
3.87105	-12.8998			4.66179	-12.4577
3.87105	-12.8998			4.66179	-12.4577
3.85784	-12.8996			4.63167	-12.4561
3.84463	-12.8993			4.60156	-12.4514
3.83142	-12.8987			4.57145	-12.4435
3.81821	-12.8982			4.54134	-12.4326
3.805	-12.8972			4.51123	-12.4188
3.79179	-12.896			4.48112	-12.4022
3.77858	-12.8948			4.451	-12.383
3.76537	-12.8934			4.42089	-12.3616
3.75216	-12.8918			4.39078	-12.3381
3.73895	-12.8901			4.36067	-12.313
3.72575	-12.8882			4.33056	-12.2867
3.71254	-12.8861			4.30044	-12.26
3.69933	-12.8841			4.27033	-12.2339
3.68612	-12.882			4.24022	-12.2099
3.67291	-12.8798			4.21011	-12.1898
3.6597	-12.8775			4.18	-12.1755
3.64649	-12.8752			4.14989	-12.1671
3.63328	-12.8729			4.11977	-12.1632
3.62007	-12.8712			4.08966	-12.1622
3.62007	-12.8712			4.08966	-12.1622
3.59402	-12.8718			4.05818	-12.1631
3.56797	-12.8734			4.02671	-12.1663
3.54193	-12.8762			3.99523	-12.1718
3.51588	-12.8798			3.96375	-12.1802
3.48983	-12.8842			3.93227	-12.192
3.46378	-12.8891			3.9008	-12.207
3.43773	-12.8943			3.86932	-12.2248
3.41168	-12.8997			3.83784	-12.2442
3.38564	-12.9052			3.80636	-12.2642
3.35959	-12.9106			3.77488	-12.2839
3.33354	-12.9157			3.74341	-12.3027
3.30749	-12.9206			3.71193	-12.3201
3.28144	-12.925			3.68045	-12.3358
3.25539	-12.9289			3.64897	-12.3495
3.22935	-12.932			3.6175	-12.3611
3.2033	-12.9345			3.58602	-12.3702
3.17725	-12.9364			3.55454	-12.3767
3.1512	-12.9374			3.52306	-12.3808
3.12515	-12.9378			3.49159	-12.3821
3.12515	-12.9378			3.49159	-12.3821
3.0885	-12.9363			3.47001	-12.3828
3.05186	-12.9321			3.44844	-12.3848
3.01521	-12.9252			3.42686	-12.388
2.97856	-12.9158			3.40529	-12.3922
2.94191	-12.9042			3.38371	-12.3973
2.90526	-12.8906			3.36214	-12.403
2.86862	-12.8752			3.34056	-12.4091
2.83197	-12.8588			3.31899	-12.4153
2.79532	-12.8415			3.29741	-12.4216
2.75867	-12.8238			3.27584	-12.4276
2.72202	-12.8061			3.25426	-12.4334
2.68537	-12.7889			3.23269	-12.4387
2.64873	-12.7723			3.21111	-12.4435
2.61208	-12.7568			3.18954	-12.4477
2.57543	-12.743			3.16796	-12.4512
2.53878	-12.7309			3.14639	-12.454
2.50213	-12.7213			3.12481	-12.4561
2.46549	-12.7149			3.10324	-12.4573
2.42884	-12.7126			3.08167	-12.4577
2.42884	-12.7126			3.08167	-12.4577
2.41563	-12.7131			3.05068	-12.4563
2.40242	-12.7134			3.01969	-12.4519
2.38921	-12.7136			2.9887	-12.4447
2.376	-12.7139			2.95771	-12.4347
2.36279	-12.7139			2.92672	-12.4221
2.34958	-12.7142			2.89573	-12.4071
2.33637	-12.7145			2.86474	-12.3897
2.32317	-12.7147			2.83375	-12.3704
2.30996	-12.7149			2.80276	-12.3493
2.29675	-12.7149			2.77177	-12.327
2.28354	-12.7151			2.74078	-12.3041
2.27033	-12.7155			2.70979	-12.2813
2.25712	-12.7158			2.6788	-12.2599
2.24391	-12.7159			2.64782	-12.242
2.2307	-12.716			2.61683	-12.2292
2.21749	-12.7162			2.58584	-12.222
2.20428	-12.7162			2.55485	-12.2185
2.19107	-12.7163			2.52386	-12.2171
2.17786	-12.7165			2.49287	-12.2167
2.17786	-12.7165			2.49287	-12.2167
2.14122	-12.7201			2.45998	-12.2176
2.10457	-12.73			2.42708	-12.2201
2.06792	-12.7433			2.39419	-12.2243
2.03127	-12.7586			2.3613	-12.2298
1.99462	-12.7756			2.3284	-12.2366
1.95798	-12.7942			2.29551	-12.2443
1.92133	-12.8138			2.26262	-12.2527
1.88468	-12.8339			2.22972	-12.2612
1.84803	-12.8543			2.19683	-12.2698
1.81138	-12.8748			2.16394	-12.2783
1.77474	-12.8945			2.13105	-12.2864
1.73809	-12.9132			2.09815	-12.294
1.70144	-12.9303			2.06526	-12.3009
1.66479	-12.9456			2.03237	-12.3069
1.62814	-12.9585			1.99947	-12.312
1.5915	-12.969			1.96658	-12.3161
1.55485	-12.9766			1.93369	-12.3191
1.5182	-12.9813			1.90079	-12.3209
1.48155	-12.9828			1.8679	-12.3215
1.48155	-12.9828			1.8679	-12.3215
1.45577	-12.9818			1.84651	-12.3234
1.42999	-12.9785			1.82513	-12.3286
1.40421	-12.973			1.80374	-12.3366
1.37844	-12.9654			1.78235	-12.3463
1.35266	-12.9559			1.76096	-12.357
1.32688	-12.9444			1.73958	-12.3683
1.3011	-12.9313			1.71819	-12.3796
1.27532	-12.9166			1.6968	-12.3908
1.24954	-12.9005			1.67542	-12.4014
1.22376	-12.8832			1.65403	-12.4114
1.19798	-12.8649			1.63264	-12.4206
1.1722	-12.8459			1.61125	-12.429
1.14642	-12.8265			1.58987	-12.4364
1.12065	-12.8068			1.56848	-12.4428
1.09487	-12.7873			1.54709	-12.4481
1.06909	-12.7678			1.52571	-12.4523
1.04331	-12.7491			1.50432	-12.4553
1.01753	-12.7315			1.48293	-12.4571
0.99175	-12.7198			1.46154	-12.4577
0.99175	-12.7198			1.46154	-12.4577
0.97854	-12.7196			1.44019	-12.4574
0.96533	-12.719			1.41884	-12.4566
0.95212	-12.718			1.39748	-12.4553
0.93891	-12.7166			1.37613	-12.4534
0.9257	-12.7149			1.35477	-12.4511
0.91249	-12.7127			1.33342	-12.4484
0.89929	-12.7102			1.31207	-12.4453
0.88608	-12.7072			1.29071	-12.442
0.87287	-12.704			1.26936	-12.4384
0.85966	-12.7039			1.248	-12.4348
0.84645	-12.7039			1.22665	-12.4312
0.83324	-12.7035			1.2053	-12.4276
0.82003	-12.7034			1.18394	-12.4243
0.80682	-12.7034			1.16259	-12.4212
0.79361	-12.7033			1.14124	-12.4185
0.7804	-12.7033			1.11988	-12.4164
0.76719	-12.7034			1.09853	-12.4148
0.75398	-12.7034			1.07717	-12.4138
0.74078	-12.7034			1.05582	-12.4134
0.74078	-12.7034			1.05582	-12.4134
0.715	-12.7089			1.02434	-12.4128
0.68922	-12.722			0.99286	-12.4109
0.66344	-12.738			0.96139	-12.4079
0.63766	-12.7553			0.92991	-12.4037
0.61188	-12.7733			0.89843	-12.3984
0.5861	-12.7915			0.86695	-12.392
0.56032	-12.8094			0.83548	-12.3845
0.53454	-12.827			0.804	-12.376
0.50876	-12.844			0.77252	-12.3666
0.48299	-12.8602			0.74104	-12.3561
0.45721	-12.8753			0.70956	-12.3447
0.43143	-12.8892			0.67809	-12.3325
0.40565	-12.9017			0.64661	-12.3194
0.37987	-12.9123			0.61513	-12.3057
0.35409	-12.9213			0.58365	-12.2912
0.32831	-12.9284			0.55218	-12.2764
0.30253	-12.9336			0.5207	-12.2613
0.27675	-12.9367			0.48922	-12.2461
0.25097	-12.9378			0.45774	-12.2334
0.25097	-12.9378			0.45774	-12.2334
0.23777	-12.9414			0.43365	-12.2476
0.22456	-12.9451			0.40956	-12.2646
0.21135	-12.9488			0.38547	-12.2819
0.19814	-12.9524			0.36138	-12.2994
0.18493	-12.9559			0.33728	-12.3167
0.17172	-12.9591			0.31319	-12.3336
0.15851	-12.9624			0.2891	-12.35
0.1453	-12.9655			0.26501	-12.3658
[truncated: 36,597 more rows]

## Sheet: Figure S2
Fig. S2e
Pristine		Str. 1		Str. 2		Str. 3		Str. 4
0	0	0	-0.035	0	-0.074	0	-0.088	0	-0.112
0.07687	0.03	0.085	-0.005	0.09	-0.024	0.06687	-0.065	0.08687	-0.103
0.15299	0.06	0.19683	0.025	0.16	0.012	0.16299	-0.025	0.14299	-0.08
0.2291	0.13	0.26	0.115	0.24683	0.116	0.2191	0.035	0.2391	-0.011
0.30522	0.28	0.33901	0.275	0.32901	0.206	0.32522	0.255	0.33522	0.253
0.38134	0.45	0.40371	0.515	0.41371	0.456	0.38134	0.395	0.39134	0.42
0.45746	0.62	0.46818	0.585	0.44818	0.536	0.47746	0.547	0.46746	0.529
0.53358	0.55	0.56	0.425	0.56442	0.436	0.54358	0.425	0.53358	0.432
0.6097	0.39	0.64442	0.185	0.65	0.286	0.6397	0.315	0.6297	0.294
0.68657	0.14	0.71173	0.095	0.72173	0.126	0.71657	0.125	0.69657	0.156
0.76418	-0.01	0.8055	-0.065	0.8155	-0.054	0.78418	-0.015	0.75418	-0.031
0.84179	-0.11	0.86775	-0.165	0.87775	-0.164	0.85179	-0.135	0.83179	-0.122
0.9209	-0.21	0.94	-0.235	0.95	-0.234	0.9409	-0.215	0.9309	-0.21
1	-0.26	1	-0.26	1	-0.26	1	-0.26	1	-0.26

## Sheet: Figure S3
Fig. S3a								Fig. S3b
	Pristine	VI	Ii	VPb	VFA	FAi			Pristine	LaPb	CePb	NdPb	SmPb	EuPb	YbPb
4500	0.55081	0.73968	0.67837	0.66071	0.53976	0.48257		4500	0.55081	0.23363	0.23977	0.2841	0.32342	0.30853	0.39814
6000	0.54812	0.71083	0.69184	0.7253	0.54594	0.50306		6000	0.54812	0.2456	0.27084	0.3127	0.34005	0.32873	0.40702
7500	0.59265	0.73516	0.68185	0.71677	0.54164	0.54501		7500	0.59265	0.26343	0.27947	0.34819	0.35917	0.32657	0.43495
9000	0.61926	0.7647	0.69236	0.73834	0.54893	0.58154		9000	0.61926	0.28434	0.31666	0.36243	0.39979	0.34997	0.48112
10500	0.58753	0.79709	0.70907	0.75106	0.55398	0.61941		10500	0.58753	0.2792	0.33097	0.38044	0.42643	0.36281	0.50463
12000	0.58648	0.84889	0.71605	0.77877	0.56047	0.64072		12000	0.58648	0.28707	0.34398	0.39165	0.44161	0.36678	0.5212
13500	0.60284	0.81672	0.71386	0.80242	0.56436	0.65374		13500	0.60284	0.29665	0.34712	0.40284	0.43671	0.38794	0.49649
15000	0.6048	0.84233	0.75131	0.78631	0.55861	0.67398		15000	0.6048	0.28168	0.34475	0.40339	0.46327	0.40016	0.5152
16500	0.66556	0.87611	0.78782	0.83297	0.56935	0.66926		16500	0.66556	0.29733	0.34148	0.42084	0.45614	0.41284	0.50195
18000	0.64413	0.86389	0.79239	0.86058	0.58451	0.67554		18000	0.64413	0.29454	0.34646	0.42905	0.4696	0.4291	0.54176
19500	0.64172	0.87753	0.82057	0.84856	0.60319	0.67724		19500	0.64172	0.30668	0.36018	0.45076	0.46347	0.43932	0.55691
21000	0.67183	0.89032	0.86225	0.85005	0.59775	0.68643		21000	0.67183	0.31501	0.36661	0.45719	0.47596	0.43203	0.58922
22500	0.71281	0.92332	0.88291	0.88738	0.59754	0.68343		22500	0.71281	0.3216	0.35648	0.48123	0.49653	0.43997	0.60322
24000	0.7268	0.87662	0.90481	0.90114	0.60552	0.70766		24000	0.7268	0.33059	0.37189	0.46061	0.50555	0.42948	0.62451
25500	0.74524	0.88029	0.97198	0.89418	0.61913	0.73205		25500	0.74524	0.32569	0.38191	0.50496	0.53649	0.44956	0.61369

## Sheet: Figure S6
Fig. S6a													Fig. S6a
pristine		Br		Cl		Cs		La		Ce			pristine		Br		Cl		Cs		La		Ce
0	1.41	0	1.43	0	1.43	0	1.41	0	1.45	0	1.44		0	0	0	0	0	0	0	0	0	0	0	0
0.07687	1.712	0.09774	1.82	0.09841	1.8	0.09936	1.77	0.09159	1.84	0.09793	1.83		0.07687	0.03	0.09774	0.051	0.09841	0.06	0.09936	0.042	0.09159	0.113	0.09793	0.126
0.15299	2.189	0.21681	2.49	0.21758	2.49	0.21993	2.43	0.19062	2.51	0.20385	2.5		0.15299	0.06	0.21681	0.146	0.21758	0.164	0.21993	0.124	0.19062	0.252	0.20385	0.341
0.2291	2.453	0.32895	2.44	0.32969	2.44	0.33483	2.38	0.28887	2.45	0.30735	2.4		0.2291	0.13	0.32895	0.312	0.32969	0.252	0.33483	0.37	0.28887	0.431	0.30735	0.552
0.30522	2.423	0.45134	2.23	0.45204	2.23	0.45809	2.15	0.3879	2.19	0.41299	2.17		0.30522	0.28	0.45134	0.475	0.45204	0.491	0.45809	0.641	0.3879	0.653	0.41299	0.673
0.38134	2.286	0.58009	2.44	0.5809	2.44	0.57851	2.36	0.48667	2.25	0.51949	2.34		0.38134	0.45	0.58009	0.685	0.5809	0.691	0.57851	0.581	0.48667	0.84	0.51949	0.862
0.45746	2.222	0.70096	3	0.70228	3.01	0.69341	2.92	0.58963	2.55	0.62555	2.5		0.45746	0.62	0.70096	0.391	0.70228	0.45	0.69341	0.422	0.58963	0.764	0.62555	0.754
0.53358	2.296	0.73238	3.19	0.7474	3.19	0.74496	3.11	0.68931	3.11	0.72891	3.15		0.53358	0.55	0.73238	0.322	0.7474	0.334	0.74496	0.321	0.68931	0.651	0.72891	0.628
0.6097	2.533	0.79385	3.33	0.79488	3.33	0.79068	3.21	0.78599	3.34	0.77873	3.31		0.6097	0.39	0.79385	0.143	0.79488	0.237	0.79068	0.244	0.78599	0.41	0.77873	0.517
0.68657	2.931	0.834	3.21	0.83488	3.21	0.83565	3.19	0.82989	3.21	0.82398	3.15		0.68657	0.14	0.834	0.011	0.83488	0.122	0.83565	0.172	0.82989	0.233	0.82398	0.286
0.76418	3.2719	0.87374	3.05	0.8746	3.05	0.87644	3.07	0.87209	3.04	0.86781	3.01		0.76418	-0.01	0.87374	-0.136	0.8746	0.02	0.87644	0.127	0.87209	0.142	0.86781	0.04
0.84179	3.177	0.9161	3.02	0.91668	3.02	0.91708	2.96	0.91312	2.91	0.91163	2.89		0.84179	-0.11	0.9161	-0.19	0.91668	-0.148	0.91708	0.091	0.91312	-0.036	0.91163	-0.083
0.9209	2.926	0.96387	2.86	0.96415	2.86	0.96369	2.84	0.9595	2.76	0.95989	2.75		0.9209	-0.21	0.96387	-0.265	0.96415	-0.246	0.96369	0.04	0.9595	-0.212	0.95989	-0.19
1	2.53	1	2.58	1	2.58	1	2.54	1	2.56	1	2.55		1	-0.26	1	-0.283	1	-0.305	1	-0.066	1	-0.244	1	-0.236

[truncated: 1 more sheets: Figure S7]
